# Supplementary material for: Non‐enzymatic glycolysis and pentose phosphate pathway‐like reactions in a plausible Archean ocean
Source: Mol Syst Biol. 2014 Apr 25;10(4):725. doi: 10.1002/msb.20145228 (PMC4023395; doi:10.1002/msb.20145228)
Supplement: Supplementary file 1 — Supplementary Table S1 [file MSB-10-4-725-s05.xlsx]

## Sheet: Sheet1
Supplementary Table S1: Metabolite formation and reaction rates
Substrate (100 µM starting concentration)	Reaction product	Condition	Formation rate (µM/h from 100 µM Substrate)	Standard error of the mean	Fitting model
Dihydroxyacetonphosphate	Pyruvate	Water, 70°C	3.512	0.995	lin
		Archean ocean components, Fe(III)	4.173	1.345	lin
		Archean ocean components, Fe(II)	1.55	0.73	lin
Fructose 1,6-bisphosphate	Hexose	Water, 70°C	Not detected	-	-
		Archean ocean components, Fe(III)	0.023	0.017	lin
		Archean ocean components, Fe(II)	1.38	1.282	lin
	Pyruvate	Water, 70°C	1.077	0.149	lin
		Archean ocean components, Fe(III)	1.168	0.345	lin
		Archean ocean components, Fe(II)	0.752	0.386	lin
	Erythrose 4-phosphate	Water, 70°C	Not detected	-	-
		Archean ocean components, Fe(III)	0.717	0.212	mln
		Archean ocean components, Fe(II)	0.96	0.263	mln
Fructose 6-phosphate	Hexose	Water, 70°C	0.367	0.064	lin
		Archean ocean components, Fe(III)	0.252	0.044	lin
		Archean ocean components, Fe(II)	9.358	8.836	lin
	Pyruvate	Water, 70°C	0.199	0.009	lin
		Archean ocean components, Fe(III)	0.443	0.122	lin
		Archean ocean components, Fe(II)	0.414	0.221	lin
	Glucose 6-phosphate	Water, 70°C	0.51	0.027	lin
		Archean ocean components, Fe(III)	0.049	0.013	lin
		Archean ocean components, Fe(II)	0.091	0.047	lin
	Glyceraldehyde 3-phosphate	Water, 70°C	Not detected	-	-
		Archean ocean components, Fe(III)	1.553	0.289	gom
		Archean ocean components, Fe(II)	0.504	0.216	gom
	Erythrose 4-phosphate	Water, 70°C	Not detected	-	-
		Archean ocean components, Fe(III)	0.326	0.091	mln
		Archean ocean components, Fe(II)	0.368	0.15	mln
Glucose 6-phosphate	Hexose	Water, 70°C	0.056	0.003	lin
		Archean ocean components, Fe(III)	0.224	0.035	lin
		Archean ocean components, Fe(II)	5.02	4.715	lin
	Pyruvate	Water, 70°C	Not detected	-	-
		Archean ocean components, Fe(III)	0.204	0.054	lin
		Archean ocean components, Fe(II)	0.094	0.04	lin
Glyceraldehyde 3-phosphate	Pyruvate	Water, 70°C	0.483	0.062	lin
		Archean ocean components, Fe(III)	0.423	0.136	lin
		Archean ocean components, Fe(II)	0.649	0.524	lin
	Dihydroxyacetonphosphate	Water, 70°C	Not detected	-	-
		Archean ocean components, Fe(III)	1.915	0.613	gom
		Archean ocean components, Fe(II)	Not detected	-	-
Phosphoenolpyruvate	Pyruvate	Water, 70°C	7.238	0.675	lin
		Archean ocean components, Fe(III)	13.517	0.65	lin
		Archean ocean components, Fe(II)	13.602	2.427	lin
6-Phosphogluconate	Pyruvate	Water, 70°C	Not detected	-	-
		Archean ocean components, Fe(III)	11.552	2.87	gom
		Archean ocean components, Fe(II)	6.533	3.487	gom
	Ribose 5-phosphate	Water, 70°C	Not detected	-	-
		Archean ocean components, Fe(III)	5.495	0.673	mln
		Archean ocean components, Fe(II)	19.637	13.528	mln
	Xylulose 5-phosphate /	Water, 70°C	Not detected	-	-
	Ribulose 5-phosphate	Archean ocean components, Fe(III)	1.907	0.251	gom
		Archean ocean components, Fe(II)	2.859	1.553	gom
	2/3PG	Water, 70°C	Not detected	-	-
		Archean ocean components, Fe(III)	0.338	0.158	lin
		Archean ocean components, Fe(II)	0.085	0.028	lin
	Erythrose 4-phosphate	Water, 70°C	Not detected	-	-
		Archean ocean components, Fe(III)	5.87691	1.456	mln
		Archean ocean components, Fe(II)	5.98	2.806	mln
3-Phosphoglycerate	Pyruvate	Water, 70°C	Not detected	-	-
		Archean ocean components, Fe(III)	0.053	0.018	lin
		Archean ocean components, Fe(II)	0.142	0.013	lin
Ribose 5-phosphate	Pyruvate	Water, 70°C	0.264	0.077	lin
		Archean ocean components, Fe(III)	1.309	0.487	lin
		Archean ocean components, Fe(II)	0.628	0.306	lin
	Glyceraldehyde 3-phosphate	Water, 70°C	2.824	1.263	mln
		Archean ocean components, Fe(III)	1.634	0.052	mln
		Archean ocean components, Fe(II)	1.061	0.741	mln
	Xylulose 5-phosphate /	Water, 70°C	2.242	0.168	lin
	Ribulose 5-phosphate	Archean ocean components, Fe(III)	Not detected	-	-
		Archean ocean components, Fe(II)	2.895	0.903	mln
	Erythrose 4-phosphate	Water, 70°C	Not detected	-	-
		Archean ocean components, Fe(III)	Not detected	-	-
		Archean ocean components, Fe(II)	0.208	0.091	mln
Ribulose 5-phosphate	Pyruvate	Water, 70°C	0.988	0.332	lin
		Archean ocean components, Fe(III)	3.978	0.848	lin
		Archean ocean components, Fe(II)	2.771	1.043	lin
	Ribose 5-phosphate	Water, 70°C	2.031	0.232	lin
		Archean ocean components, Fe(III)	Not detected	-	-
		Archean ocean components, Fe(II)	0.275	0.162	lin
	Glyceraldehyde 3-phosphate	Water, 70°C	0.712	0.267	lin
		Archean ocean components, Fe(III)	0.108	0.081	lin
		Archean ocean components, Fe(II)	Not detected	-	-
Sedoheptulose 7-phosphate	Pyruvate	Water, 70°C	0.058	0.023	lin
		Archean ocean components, Fe(III)	0.408	0.101	lin
		Archean ocean components, Fe(II)	0.349	0.131	lin
	Ribose 5-phosphate	Water, 70°C	Not detected	-	-
		Archean ocean components, Fe(III)	0.505	0.189	gom
		Archean ocean components, Fe(II)	0.607	0.25	gom
Xylulose 5-phosphate	Pyruvate	Water, 70°C	2.012	0.484	lin
		Archean ocean components, Fe(III)	2.299	0.196	lin
		Archean ocean components, Fe(II)	1.619	0.865	lin
	Ribose 5-phosphate	Water, 70°C	0.16	0.017	lin
		Archean ocean components, Fe(III)	Not detected	-	-
		Archean ocean components, Fe(II)	Not detected	-	-
	Glyceraldehyde 3-phosphate	Water, 70°C	Not detected	-	-
		Archean ocean components, Fe(III)	2.363	0.155	mln
		Archean ocean components, Fe(II)	2.12	0.766	Mln
