# Supplementary material for: Non‐enzymatic glycolysis and pentose phosphate pathway‐like reactions in a plausible Archean ocean
Source: Mol Syst Biol. 2014 Apr 25;10(4):725. doi: 10.1002/msb.20145228 (PMC4023395; doi:10.1002/msb.20145228)
Supplement: Supplementary file 2 — Supplementary Table S2 [file MSB-10-4-725-s06.xlsx]

## Sheet: Sheet1
Supplementary Table S2: Metabolite stability
Substrate (100 µM starting concentration)	Condition	Degradation rate (%/h from 100 µM Substrate)	Standard error of the mean	Fitting model
Dihydroxyaceton phosphate	Water, 70°C	338	25	expdc
	Archean ocean components, Fe(III)	81.4	16	expdc
	Archean ocean components, Fe(II)	10	5.6	expdc
Fructose 1,6-bisphosphate	Water, 70°C	9.2	3.9	expdc
	Archean ocean components, Fe(III)	195	51	expdc
	Archean ocean components, Fe(II)	14.4	5.8	expdc
Fructose 6-phosphate	Water, 70°C	3.78	0.82	expdc
	Archean ocean components, Fe(III)	17.2	6.5	expdc
	Archean ocean components, Fe(II)	3.7	1.2	expdc
Glucose	Water, 70°C	Stable (<0.3)	-	expdc
	Archean ocean components, Fe(III)	Stable (<0.3)	-	expdc
	Archean ocean components, Fe(II)	Stable (<0.3)	-	expdc
Glucose 6-phosphate	Water, 70°C	2.5	1.3	expdc
	Archean ocean components, Fe(III)	4.5	1.2	expdc
	Archean ocean components, Fe(II)	1.24	0.48	expdc
Glyceraldehyde 3-phosphate	Water, 70°C	711	64	expdc
	Archean ocean components, Fe(III)	111	11	expdc
	Archean ocean components, Fe(II)	21.9	5.3	expdc
Phosphoenolpyruvate	Water, 70°C	4.5	2.9	expdc
	Archean ocean components, Fe(III)	35.5	1.8	expdc
	Archean ocean components, Fe(II)	25.2	1.7	expdc
6-Phosphogluconate	Water, 70°C	3.7	0.95	expdc
	Archean ocean components, Fe(III)	7.9	5.6	expdc
	Archean ocean components, Fe(II)	4.63	0.43	expdc
3-Phosphoglycerate	Water, 70°C	1.8	2.5	expdc
	Archean ocean components, Fe(III)	116	24	expdc
	Archean ocean components, Fe(II)	15.3	3.8	expdc
Pyruvate	Water, 70°C	1.06	0.31	expdc
	Archean ocean components, Fe(III)	0.9	0.42	expdc
	Archean ocean components, Fe(II)	0.84	0.3	expdc
Ribose 5-phosphate	Water, 70°C	8.3	2.3	expdc
	Archean ocean components, Fe(III)	12.2	2.9	expdc
	Archean ocean components, Fe(II)	3	1.8	expdc
Ribulose 5-phosphate	Water, 70°C	43.5	4.9	expdc
	Archean ocean components, Fe(III)	81	14	expdc
	Archean ocean components, Fe(II)	15.4	5.4	expdc
Sedoheptulose 7-phosphate	Water, 70°C	1.32	0.98	expdc
	Archean ocean components, Fe(III)	10.8	3.1	expdc
	Archean ocean components, Fe(II)	1.16	0.41	expdc
Xylulose 5-phosphate	Water, 70°C	83.2	8.4	expdc
	Archean ocean components, Fe(III)	96	21	expdc
	Archean ocean components, Fe(II)	12.7	4.1	expdc
