# Supplementary material for: Non‐enzymatic glycolysis and pentose phosphate pathway‐like reactions in a plausible Archean ocean
Source: Mol Syst Biol. 2014 Apr 25;10(4):725. doi: 10.1002/msb.20145228 (PMC4023395; doi:10.1002/msb.20145228)
Supplement: Supplementary file 5 — Supplementary Table S5 [file MSB-10-4-725-s09.csv]

Supplementary Table S5: Source data of the determined metabolite concentrations
SRM quantification Data for Keller	Turchyn & Ralser
Legend
Abbreviations
A Pyr
B 2PG
C Ru5P
D R5P
E PEP
F DHAP
G G6P
H F16BP
I S7P
J X5P
K 6PG
L F6P
M Glu
N G3P
T1-T6: time of heat exposure (0	10	30	60	120 or 300 min)
Condition
AD=Water
OM= Archen Ocean metal mimetic	Fe(III)
AM= Archean Ocean metal mimetic	Fe(II)
Series = Replicates 1-3
Product = measured metabolite (concentration) after incubation period
Substrate = applied substrate
concentrations values are given in micromolar.
Substrate - Product	Substrate	Product	Condition	Series	T1	T2	T3	T4	T5	T6
A - DHAP	A	DHAP	AD	1	0.0000	0.0000	0.0000	0.0000	0.0000	0.0000
A - E4P	A	E4P	AD	1	0.0000	0.0000	0.0000	0.0000	0.0000	0.0000
A - F6P	A	F6P	AD	1	0.0000	0.0000	0.0000	0.0000	0.0000	0.0000
A - G3P	A	G3P	AD	1	0.0000	0.0000	0.0000	0.0000	0.0000	0.0000
A - G6P	A	G6P	AD	1	0.0000	0.0000	0.0000	0.0000	0.0000	0.0000
A - Glu	A	Glu	AD	1	0.0000	0.0000	0.0000	0.0000	0.0000	0.0000
A - PEP	A	PEP	AD	1	0.0000	0.0000	0.0000	0.0000	0.0000	0.0000
A - Pyr	A	Pyr	AD	1	100.0000	100.4178	104.1312	102.2435	100.9593	104.9977
A - R5P	A	R5P	AD	1	0.0000	0.0000	0.0000	0.0000	0.0000	0.0000
A - S7P	A	S7P	AD	1	0.0000	0.0000	0.0000	0.0000	0.0000	0.0000
A - F16BP	A	F16BP	AD	1	0.0000	0.0000	0.0000	0.0000	0.0000	0.0000
A - 2PG+3PG	A	2PG+3PG	AD	1	0.0000	0.0000	0.0000	0.0000	0.0000	0.0000
A - X5P+Rl5P	A	X5P+Rl5P	AD	1	0.0000	0.0000	0.0000	0.0000	0.0000	0.0000
A - 6PG	A	6PG	AD	1	0.0000	0.0000	0.0000	0.0000	0.0000	0.0000
B - DHAP	B	DHAP	AD	1	0.0000	0.0000	0.0000	0.0000	0.0000	0.0000
B - E4P	B	E4P	AD	1	0.0000	0.0000	0.0000	0.0000	0.0000	0.0000
B - F6P	B	F6P	AD	1	0.0000	0.0000	0.0000	0.0000	0.0000	0.0000
B - G3P	B	G3P	AD	1	0.0000	0.0000	0.0000	0.0000	0.0000	0.0000
B - G6P	B	G6P	AD	1	0.0000	0.0000	0.0000	0.0000	0.0000	0.0000
B - Glu	B	Glu	AD	1	1.4133	1.6533	2.1200	2.1733	2.3467	2.3200
B - PEP	B	PEP	AD	1	0.0000	0.0000	0.0000	0.0000	0.0000	0.0000
B - Pyr	B	Pyr	AD	1	0.0464	0.0619	0.0309	0.0309	0.1238	0.2011
B - R5P	B	R5P	AD	1	0.0000	0.0000	0.0000	0.0000	0.0000	0.0000
B - S7P	B	S7P	AD	1	0.0000	0.0000	0.0000	0.0000	0.0000	0.0000
B - F16BP	B	F16BP	AD	1	0.0000	0.0000	0.0000	0.0000	0.0000	0.0000
B - 2PG+3PG	B	2PG+3PG	AD	1	100.0000	83.2792	75.1692	70.3899	66.6260	64.0672
B - X5P+Rl5P	B	X5P+Rl5P	AD	1	0.0000	0.0000	0.0000	0.0000	0.0000	0.0000
B - 6PG	B	6PG	AD	1	0.0000	0.0000	0.0000	0.0000	0.0000	0.0000
C - DHAP	C	DHAP	AD	1	0.0000	0.0000	0.0000	0.0000	0.0000	0.0000
C - E4P	C	E4P	AD	1	0.0000	0.1232	0.2669	0.3284	0.5543	0.3695
C - F6P	C	F6P	AD	1	0.0000	0.0000	0.0000	0.0000	0.0000	0.0000
C - G3P	C	G3P	AD	1	-0.3974	0.3827	1.0819	1.5750	1.6634	1.2733
C - G6P	C	G6P	AD	1	0.1013	0.0507	0.0619	0.0676	0.1070	0.1576
C - Glu	C	Glu	AD	1	0.2400	0.2533	0.3200	0.3733	0.2667	1.2267
C - PEP	C	PEP	AD	1	0.0000	0.0000	0.0000	0.0000	0.0000	0.0000
C - Pyr	C	Pyr	AD	1	0.0928	0.4487	0.6189	1.2997	2.3828	4.0693
C - R5P	C	R5P	AD	1	6.8624	7.2187	10.6189	14.5148	16.9855	15.2041
C - S7P	C	S7P	AD	1	0.0000	0.0000	0.0000	0.0000	0.0000	0.0000
C - F16BP	C	F16BP	AD	1	0.0000	0.0000	0.0000	0.0000	0.0000	0.0000
C - 2PG+3PG	C	2PG+3PG	AD	1	0.0000	0.0000	0.0000	0.0000	0.0000	0.0000
C - X5P+Rl5P	C	X5P+Rl5P	AD	1	100.0000	78.8816	66.2006	49.8665	29.6473	12.7231
C - 6PG	C	6PG	AD	1	0.0000	0.0000	0.0000	0.0000	0.0000	0.0000
D - DHAP	D	DHAP	AD	1	0.0000	0.0000	0.0000	0.0000	0.0000	0.0000
D - E4P	D	E4P	AD	1	1.1769	1.2111	1.1769	1.0606	1.0196	0.9717
D - F6P	D	F6P	AD	1	0.0000	0.0000	0.0000	0.0000	0.0000	0.0000
D - G3P	D	G3P	AD	1	-0.1398	2.1050	2.9661	3.9891	4.0774	3.5328
D - G6P	D	G6P	AD	1	0.0957	0.0000	0.0676	0.0563	0.0676	0.0732
D - Glu	D	Glu	AD	1	0.0000	0.0000	0.0000	0.0000	0.0000	0.0000
D - PEP	D	PEP	AD	1	0.0000	0.0000	0.0000	0.0000	0.0000	0.0000
D - Pyr	D	Pyr	AD	1	0.0309	0.0774	0.0928	0.1083	0.2476	1.1914
D - R5P	D	R5P	AD	1	100.0000	83.2546	73.3096	66.3310	58.7174	44.4969
D - S7P	D	S7P	AD	1	0.0000	0.0000	0.0000	0.0000	0.0000	0.0000
D - F16BP	D	F16BP	AD	1	0.0000	0.0000	0.0000	0.0000	0.0000	0.0000
D - 2PG+3PG	D	2PG+3PG	AD	1	0.0000	0.0000	0.0000	0.0000	0.0000	0.0000
D - X5P+Rl5P	D	X5P+Rl5P	AD	1	5.4517	7.3275	9.0769	12.0205	15.2030	16.0953
D - 6PG	D	6PG	AD	1	0.0000	0.0000	0.0000	0.0000	0.0000	0.0000
E - DHAP	E	DHAP	AD	1	0.0000	0.0000	0.0000	0.0000	0.0000	0.0000
E - E4P	E	E4P	AD	1	0.0000	0.0000	0.0000	0.0000	0.0000	0.0000
E - F6P	E	F6P	AD	1	0.0000	0.0000	0.0000	0.0000	0.0000	0.0000
E - G3P	E	G3P	AD	1	0.0000	0.0000	0.0000	0.0000	0.0000	0.0000
E - G6P	E	G6P	AD	1	0.0000	0.0000	0.0000	0.0000	0.0000	0.0000
E - Glu	E	Glu	AD	1	0.0000	0.0000	0.0000	0.0000	0.0000	0.0000
E - PEP	E	PEP	AD	1	100.0000	95.0463	90.8243	86.0843	80.6061	70.8865
E - Pyr	E	Pyr	AD	1	2.5066	6.5140	10.7535	13.3839	24.5861	42.1786
E - R5P	E	R5P	AD	1	0.0000	0.0000	0.0000	0.0000	0.0000	0.0000
E - S7P	E	S7P	AD	1	0.0000	0.0000	0.0000	0.0000	0.0000	0.0000
E - F16BP	E	F16BP	AD	1	0.0000	0.0000	0.0000	0.0000	0.0000	0.0000
E - 2PG+3PG	E	2PG+3PG	AD	1	0.0000	0.0000	0.0000	0.0000	0.0000	0.0000
E - X5P+Rl5P	E	X5P+Rl5P	AD	1	0.0000	0.0000	0.0000	0.0000	0.0000	0.0000
E - 6PG	E	6PG	AD	1	0.0000	0.0000	0.0000	0.0000	0.0000	0.0000
F - DHAP	F	DHAP	AD	1	100.0000	48.6093	10.4598	1.1001	0.0226	0.0113
F - E4P	F	E4P	AD	1	0.0000	0.0000	0.0000	0.0000	0.0000	0.0000
F - F6P	F	F6P	AD	1	0.0000	0.0000	0.0000	0.0000	0.0000	0.0000
F - G3P	F	G3P	AD	1	0.0000	0.0000	0.0000	0.0000	0.0000	0.0000
F - G6P	F	G6P	AD	1	0.0000	0.0000	0.0000	0.0000	0.0000	0.0000
F - Glu	F	Glu	AD	1	0.0000	0.0000	0.0000	0.0000	0.0000	0.0000
F - PEP	F	PEP	AD	1	0.0000	0.0000	0.0000	0.0000	0.0000	0.0000
F - Pyr	F	Pyr	AD	1	0.1857	0.2940	1.5782	3.6051	7.0246	12.8269
F - R5P	F	R5P	AD	1	0.0000	0.0000	0.0000	0.0000	0.0000	0.0000
F - S7P	F	S7P	AD	1	0.0000	0.0000	0.0000	0.0000	0.0000	0.0000
F - F16BP	F	F16BP	AD	1	0.0000	0.0000	0.0000	0.0000	0.0000	0.0000
F - 2PG+3PG	F	2PG+3PG	AD	1	0.0000	0.0000	0.0000	0.0000	0.0000	0.0000
F - X5P+Rl5P	F	X5P+Rl5P	AD	1	0.0000	0.0000	0.0000	0.0000	0.0000	0.0000
F - 6PG	F	6PG	AD	1	0.0000	0.0000	0.0000	0.0000	0.0000	0.0000
G - DHAP	G	DHAP	AD	1	0.0000	0.0000	0.0000	0.0000	0.0000	0.0000
G - E4P	G	E4P	AD	1	1.2454	1.0880	1.1838	1.2317	1.1359	1.0811
G - F6P	G	F6P	AD	1	0.0000	0.0000	0.0000	0.0000	0.0000	0.0000
G - G3P	G	G3P	AD	1	0.0000	0.4122	0.9494	1.1997	1.2659	1.3763
G - G6P	G	G6P	AD	1	100.0000	92.1574	88.5993	85.9869	83.9601	83.9151
G - Glu	G	Glu	AD	1	0.2533	0.3067	0.4000	0.3867	0.3867	0.5600
G - PEP	G	PEP	AD	1	0.0000	0.0000	0.0000	0.0000	0.0000	0.0000
G - Pyr	G	Pyr	AD	1	0.0619	0.1083	0.1238	0.0774	0.0774	0.1238
G - R5P	G	R5P	AD	1	0.0000	0.0000	0.0000	0.0000	0.0000	0.0000
G - S7P	G	S7P	AD	1	0.0000	0.0000	0.0000	0.0000	0.0000	0.0000
G - F16BP	G	F16BP	AD	1	0.0000	0.0000	0.0000	0.0000	0.0000	0.0000
G - 2PG+3PG	G	2PG+3PG	AD	1	0.0000	0.0000	0.0000	0.0000	0.0000	0.0000
G - X5P+Rl5P	G	X5P+Rl5P	AD	1	0.0000	0.0000	0.0000	0.0000	0.0000	0.0000
G - 6PG	G	6PG	AD	1	0.0000	0.0000	0.0000	0.0000	0.0000	0.0000
H - DHAP	H	DHAP	AD	1	0.0000	0.0000	0.0000	0.0000	0.0000	0.0000
H - E4P	H	E4P	AD	1	0.0000	0.0000	0.0000	0.0000	0.0000	0.0000
H - F6P	H	F6P	AD	1	0.1225	0.1050	0.0962	0.0875	0.1137	0.1137
H - G3P	H	G3P	AD	1	0.0000	0.0000	0.0000	0.0000	0.0000	0.0000
H - G6P	H	G6P	AD	1	0.0000	0.0000	0.0000	0.0000	0.0000	0.0000
H - Glu	H	Glu	AD	1	0.0000	0.0000	0.0000	0.0000	0.0000	0.0000
H - PEP	H	PEP	AD	1	0.0000	0.0000	0.0000	0.0000	0.0000	0.0000
H - Pyr	H	Pyr	AD	1	0.0774	0.3868	0.3095	0.6963	1.9341	4.9358
H - R5P	H	R5P	AD	1	0.0000	0.0000	0.0000	0.0000	0.0000	0.0000
H - S7P	H	S7P	AD	1	0.0000	0.0000	0.0000	0.0000	0.0000	0.0000
H - F16BP	H	F16BP	AD	1	100.0000	91.0802	84.8498	74.3613	73.5096	64.6795
H - 2PG+3PG	H	2PG+3PG	AD	1	0.0000	0.0000	0.0000	0.0000	0.0000	0.0000
H - X5P+Rl5P	H	X5P+Rl5P	AD	1	0.0000	0.0000	0.0000	0.0000	0.0000	0.0000
H - 6PG	H	6PG	AD	1	0.0000	0.0000	0.0000	0.0000	0.0000	0.0000
I - DHAP	I	DHAP	AD	1	0.0000	0.0000	0.0000	0.0000	0.0000	0.0000
I - E4P	I	E4P	AD	1	0.9511	1.0059	0.9032	0.9443	0.9306	0.8553
I - F6P	I	F6P	AD	1	0.0000	0.0000	0.0000	0.0000	0.0000	0.0000
I - G3P	I	G3P	AD	1	0.0000	0.2208	0.3754	0.3091	0.3533	0.4122
I - G6P	I	G6P	AD	1	0.0000	0.0000	0.0000	0.0000	0.0000	0.0000
I - Glu	I	Glu	AD	1	0.0000	0.0000	0.0000	0.0000	0.0000	0.0000
I - PEP	I	PEP	AD	1	0.0000	0.0000	0.0000	0.0000	0.0000	0.0000
I - Pyr	I	Pyr	AD	1	0.0774	0.1238	0.3713	0.1857	0.2785	0.3249
I - R5P	I	R5P	AD	1	0.0000	0.0000	0.0000	0.0000	0.0000	0.0000
I - S7P	I	S7P	AD	1	100.0000	87.4127	80.0865	76.5070	72.9275	72.7308
I - F16BP	I	F16BP	AD	1	0.0000	0.0000	0.0000	0.0000	0.0000	0.0000
I - 2PG+3PG	I	2PG+3PG	AD	1	0.0000	0.0000	0.0000	0.0000	0.0000	0.0000
I - X5P+Rl5P	I	X5P+Rl5P	AD	1	0.0000	0.0000	0.0000	0.0000	0.0000	0.0000
I - 6PG	I	6PG	AD	1	0.0000	0.0000	0.0000	0.0000	0.0000	0.0000
J - DHAP	J	DHAP	AD	1	0.0000	0.0000	0.0000	0.0000	0.0000	0.0000
J - E4P	J	E4P	AD	1	0.0000	0.0000	0.4106	0.3216	0.0000	0.0000
J - F6P	J	F6P	AD	1	0.0000	0.0000	0.0000	0.0000	0.0000	0.0000
J - G3P	J	G3P	AD	1	0.2134	0.4563	1.0893	0.7213	0.5446	0.3974
J - G6P	J	G6P	AD	1	1.5032	1.4019	1.2949	1.1204	1.1485	1.1936
J - Glu	J	Glu	AD	1	0.0000	0.0000	0.0000	0.0000	0.0000	0.0000
J - PEP	J	PEP	AD	1	0.0000	0.0000	0.0000	0.0000	0.0000	0.0000
J - Pyr	J	Pyr	AD	1	0.2011	0.4797	1.1295	2.5530	5.4928	9.2217
J - R5P	J	R5P	AD	1	2.4475	2.4011	3.2375	3.6403	4.2832	3.2995
J - S7P	J	S7P	AD	1	0.0000	0.0000	0.0000	0.0000	0.0000	0.0000
J - F16BP	J	F16BP	AD	1	0.0000	0.0000	0.0000	0.0000	0.0000	0.0000
J - 2PG+3PG	J	2PG+3PG	AD	1	0.0000	0.0000	0.0000	0.0000	0.0000	0.0000
J - X5P+Rl5P	J	X5P+Rl5P	AD	1	88.5626	71.8702	48.3350	30.6941	13.7979	3.5127
J - 6PG	J	6PG	AD	1	0.0000	0.0000	0.0000	0.0000	0.0000	0.0000
K - DHAP	K	DHAP	AD	1	0.0000	0.0000	0.0000	0.0000	0.0000	0.0000
K - E4P	K	E4P	AD	1	0.0000	0.0000	0.0000	0.0000	0.0000	0.0000
K - F6P	K	F6P	AD	1	0.0000	0.0000	0.0000	0.0000	0.0000	0.0000
K - G3P	K	G3P	AD	1	0.0000	0.0000	0.0000	0.0000	0.0000	0.0000
K - G6P	K	G6P	AD	1	0.0000	0.0000	0.0000	0.0000	0.0000	0.0000
K - Glu	K	Glu	AD	1	0.0000	0.0000	0.0000	0.0000	0.0000	0.0000
K - PEP	K	PEP	AD	1	0.0000	0.0000	0.0000	0.0000	0.0000	0.0000
K - Pyr	K	Pyr	AD	1	0.5415	0.0619	0.0774	0.0619	0.1083	0.0774
K - R5P	K	R5P	AD	1	0.0000	0.0000	0.0000	0.0000	0.0000	0.0000
K - S7P	K	S7P	AD	1	0.0000	0.0000	0.0000	0.0000	0.0000	0.0000
K - F16BP	K	F16BP	AD	1	0.0000	0.0000	0.0000	0.0000	0.0000	0.0000
K - 2PG+3PG	K	2PG+3PG	AD	1	0.0000	0.0000	0.0000	0.0000	0.0000	0.0000
K - X5P+Rl5P	K	X5P+Rl5P	AD	1	0.0000	0.0000	0.0000	0.0000	0.0000	0.0000
K - 6PG	K	6PG	AD	1	100.0000	91.1190	87.0304	79.3911	83.0684	76.4413
L - DHAP	L	DHAP	AD	1	0.0000	0.0000	0.0000	0.0000	0.0000	0.0000
L - E4P	L	E4P	AD	1	0.0000	0.0000	0.0000	0.0000	0.0000	0.0000
L - F6P	L	F6P	AD	1	100.0000	86.7401	77.8886	73.0255	69.7455	58.8035
L - G3P	L	G3P	AD	1	0.0000	0.2429	0.2502	0.5667	0.6109	0.7802
L - G6P	L	G6P	AD	1	0.1407	0.1351	0.3209	0.6362	1.3456	2.8713
L - Glu	L	Glu	AD	1	0.2667	0.2667	0.2400	0.4000	0.7600	1.9867
L - PEP	L	PEP	AD	1	0.0000	0.0000	0.0000	0.0000	0.0000	0.0000
L - Pyr	L	Pyr	AD	1	0.0774	0.0619	0.0928	0.1238	0.3868	0.9903
L - R5P	L	R5P	AD	1	0.0000	0.0000	0.0000	0.0000	0.0000	0.0000
L - S7P	L	S7P	AD	1	0.0000	0.0000	0.0000	0.0000	0.0000	0.0000
L - F16BP	L	F16BP	AD	1	0.0000	0.0000	0.0000	0.0000	0.0000	0.0000
L - 2PG+3PG	L	2PG+3PG	AD	1	0.0000	0.0000	0.0000	0.0000	0.0000	0.0000
L - X5P+Rl5P	L	X5P+Rl5P	AD	1	0.0000	0.0000	0.0000	0.0000	0.0000	0.0000
L - 6PG	L	6PG	AD	1	0.0000	0.0000	0.0000	0.0000	0.0000	0.0000
M - DHAP	M	DHAP	AD	1	0.0000	0.0000	0.0000	0.0000	0.0000	0.0000
M - E4P	M	E4P	AD	1	0.0000	0.0000	0.0000	0.0000	0.0000	0.0000
M - F6P	M	F6P	AD	1	0.0000	0.0000	0.0000	0.0000	0.0000	0.0000
M - G3P	M	G3P	AD	1	0.0000	0.0000	0.0000	0.0000	0.0000	0.0000
M - G6P	M	G6P	AD	1	0.0000	0.0000	0.0000	0.0000	0.0000	0.0000
M - Glu	M	Glu	AD	1	100.0000	95.3867	95.8800	93.5200	100.3867	97.9600
M - PEP	M	PEP	AD	1	0.0000	0.0000	0.0000	0.0000	0.0000	0.0000
M - Pyr	M	Pyr	AD	1	0.1083	0.0619	0.0619	0.0774	0.0619	0.1238
M - R5P	M	R5P	AD	1	0.0000	0.0000	0.0000	0.0000	0.0000	0.0000
M - S7P	M	S7P	AD	1	0.0000	0.0000	0.0000	0.0000	0.0000	0.0000
M - F16BP	M	F16BP	AD	1	0.0000	0.0000	0.0000	0.0000	0.0000	0.0000
M - 2PG+3PG	M	2PG+3PG	AD	1	0.0000	0.0000	0.0000	0.0000	0.0000	0.0000
M - X5P+Rl5P	M	X5P+Rl5P	AD	1	0.0000	0.0000	0.0000	0.0000	0.0000	0.0000
M - 6PG	M	6PG	AD	1	0.0000	0.0000	0.0000	0.0000	0.0000	0.0000
N - DHAP	N	DHAP	AD	1	0.4739	1.8054	0.4570	0.0790	0.0000	0.0000
N - E4P	N	E4P	AD	1	0.0000	0.0000	0.0000	0.0000	0.0000	0.0000
N - F6P	N	F6P	AD	1	0.0000	0.0000	0.0000	0.0000	0.0000	0.0000
N - G3P	N	G3P	AD	1	100.0000	31.0517	0.0883	0.0736	0.0368	0.0662
N - G6P	N	G6P	AD	1	0.0000	0.0000	0.0000	0.0000	0.0000	0.0000
N - Glu	N	Glu	AD	1	0.0000	0.0000	0.0000	0.0000	0.0000	0.0000
N - PEP	N	PEP	AD	1	0.0000	0.0000	0.0000	0.0000	0.0000	0.0000
N - Pyr	N	Pyr	AD	1	0.1083	0.0928	0.3404	0.7736	1.9960	2.0114
N - R5P	N	R5P	AD	1	0.0000	0.0000	0.0000	0.0000	0.0000	0.0000
N - S7P	N	S7P	AD	1	0.0000	0.0000	0.0000	0.0000	0.0000	0.0000
N - F16BP	N	F16BP	AD	1	0.0000	0.0000	0.0000	0.0000	0.0000	0.0000
N - 2PG+3PG	N	2PG+3PG	AD	1	0.0000	0.0000	0.0000	0.0000	0.0000	0.0000
N - X5P+Rl5P	N	X5P+Rl5P	AD	1	0.0000	0.0000	0.0000	0.0000	0.0000	0.0000
N - 6PG	N	6PG	AD	1	0.0000	0.0000	0.0000	0.0000	0.0000	0.0000
A - DHAP	A	DHAP	AD	2	0.0000	0.0000	0.0000	0.0000	0.0000	0.0000
A - E4P	A	E4P	AD	2	0.0000	0.0000	0.0000	0.0000	0.0000	0.0000
A - F6P	A	F6P	AD	2	0.0000	0.0000	0.0000	0.0000	0.0000	0.0000
A - G3P	A	G3P	AD	2	0.0000	0.0000	0.0000	0.0000	0.0000	0.0000
A - G6P	A	G6P	AD	2	0.0000	0.0000	0.0000	0.0000	0.0000	0.0000
A - Glu	A	Glu	AD	2	0.0000	0.0000	0.0000	0.0000	0.0000	0.0000
A - PEP	A	PEP	AD	2	0.0000	0.0000	0.0000	0.0000	0.0000	0.0000
A - Pyr	A	Pyr	AD	2	100.0000	152.3586	163.0182	158.0764	164.3864	162.0584
A - R5P	A	R5P	AD	2	0.0000	0.0000	0.0000	0.0000	0.0000	0.0000
A - S7P	A	S7P	AD	2	0.0000	0.0000	0.0000	0.0000	0.0000	0.0000
A - F16BP	A	F16BP	AD	2	0.0000	0.0000	0.0000	0.0000	0.0000	0.0000
A - 2PG+3PG	A	2PG+3PG	AD	2	0.0000	0.0000	0.0000	0.0000	0.0000	0.0000
A - X5P+Rl5P	A	X5P+Rl5P	AD	2	0.0000	0.0000	0.0000	0.0000	0.0000	0.0000
A - 6PG	A	6PG	AD	2	0.0000	0.0000	0.0000	0.0000	0.0000	0.0000
B - DHAP	B	DHAP	AD	2	0.0000	0.0000	0.0000	0.0000	0.0000	0.0000
B - E4P	B	E4P	AD	2	0.0000	0.0000	0.0000	0.0000	0.0000	0.0000
B - F6P	B	F6P	AD	2	0.0000	0.0000	0.0000	0.0000	0.0000	0.0000
B - G3P	B	G3P	AD	2	0.0000	0.0000	0.0000	0.0000	0.0000	0.0000
B - G6P	B	G6P	AD	2	0.0000	0.0000	0.0000	0.0000	0.0000	0.0000
B - Glu	B	Glu	AD	2	0.0000	0.0000	0.0000	0.0000	0.0000	0.0000
B - PEP	B	PEP	AD	2	0.0000	0.0000	0.0000	0.0000	0.0000	0.0000
B - Pyr	B	Pyr	AD	2	0.3472	0.5309	0.5309	0.2246	0.2450	0.3880
B - R5P	B	R5P	AD	2	0.0000	0.0000	0.0000	0.0000	0.0000	0.0000
B - S7P	B	S7P	AD	2	0.0000	0.0000	0.0000	0.0000	0.0000	0.0000
B - F16BP	B	F16BP	AD	2	0.0000	0.0000	0.0000	0.0000	0.0000	0.0000
B - 2PG+3PG	B	2PG+3PG	AD	2	100.0000	86.6615	114.0266	96.6224	93.8389	90.9930
B - X5P+Rl5P	B	X5P+Rl5P	AD	2	0.0000	0.0000	0.0000	0.0000	0.0000	0.0000
B - 6PG	B	6PG	AD	2	0.0000	0.0000	0.0000	0.0000	0.0000	0.0000
C - DHAP	C	DHAP	AD	2	0.0000	0.0000	0.0000	0.0000	0.0000	0.0000
C - E4P	C	E4P	AD	2	0.0000	0.0000	0.0000	0.0000	0.0000	0.0000
C - F6P	C	F6P	AD	2	0.0000	0.0000	0.0000	0.0000	0.0000	0.0000
C - G3P	C	G3P	AD	2	-2.8695	0.2468	-2.9620	1.4810	2.7769	3.5174
C - G6P	C	G6P	AD	2	0.0000	0.0000	0.0000	0.0000	0.0000	0.0000
C - Glu	C	Glu	AD	2	0.0000	0.0000	0.0000	0.0000	0.0000	0.0000
C - PEP	C	PEP	AD	2	0.0000	0.0000	0.0000	0.0000	0.0000	0.0000
C - Pyr	C	Pyr	AD	2	0.5514	1.0415	1.2865	3.3286	4.5538	8.8217
C - R5P	C	R5P	AD	2	5.8087	8.0647	18.4766	20.0475	23.4359	20.5224
C - S7P	C	S7P	AD	2	0.0000	0.0000	0.0000	0.0000	0.0000	0.0000
C - F16BP	C	F16BP	AD	2	0.0000	0.0000	0.0000	0.0000	0.0000	0.0000
C - 2PG+3PG	C	2PG+3PG	AD	2	0.0000	0.0000	0.0000	0.0000	0.0000	0.0000
C - X5P+Rl5P	C	X5P+Rl5P	AD	2	100.0000	82.6227	87.8466	55.0699	36.1448	14.1741
C - 6PG	C	6PG	AD	2	0.0000	0.0000	0.0000	0.0000	0.0000	0.0000
D - DHAP	D	DHAP	AD	2	0.0000	0.0000	0.0000	0.0000	0.0000	0.0000
D - E4P	D	E4P	AD	2	0.0000	0.0000	0.0000	0.0000	0.0000	0.0000
D - F6P	D	F6P	AD	2	0.0000	0.0000	0.0000	0.0000	0.0000	0.0000
D - G3P	D	G3P	AD	2	-1.1416	-1.1416	-6.2326	3.1472	5.8624	10.5523
D - G6P	D	G6P	AD	2	0.0000	0.0000	0.0000	0.0000	0.0000	0.0000
D - Glu	D	Glu	AD	2	0.0000	0.0000	0.0000	0.0000	0.0000	0.0000
D - PEP	D	PEP	AD	2	0.0000	0.0000	0.0000	0.0000	0.0000	0.0000
D - Pyr	D	Pyr	AD	2	0.3267	0.6330	0.4288	0.5514	1.0619	2.4301
D - R5P	D	R5P	AD	2	100.0000	90.2457	116.8143	84.7475	78.2172	59.1470
D - S7P	D	S7P	AD	2	0.0000	0.0000	0.0000	0.0000	0.0000	0.0000
D - F16BP	D	F16BP	AD	2	0.0000	0.0000	0.0000	0.0000	0.0000	0.0000
D - 2PG+3PG	D	2PG+3PG	AD	2	0.0000	0.0000	0.0000	0.0000	0.0000	0.0000
D - X5P+Rl5P	D	X5P+Rl5P	AD	2	5.4389	5.6754	13.0777	13.5794	17.8001	19.2547
D - 6PG	D	6PG	AD	2	0.0000	0.0000	0.0000	0.0000	0.0000	0.0000
E - DHAP	E	DHAP	AD	2	0.0000	0.0000	0.0000	0.0000	0.0000	0.0000
E - E4P	E	E4P	AD	2	0.0000	0.0000	0.0000	0.0000	0.0000	0.0000
E - F6P	E	F6P	AD	2	0.0000	0.0000	0.0000	0.0000	0.0000	0.0000
E - G3P	E	G3P	AD	2	0.0000	0.0000	0.0000	0.0000	0.0000	0.0000
E - G6P	E	G6P	AD	2	0.0000	0.0000	0.0000	0.0000	0.0000	0.0000
E - Glu	E	Glu	AD	2	0.0000	0.0000	0.0000	0.0000	0.0000	0.0000
E - PEP	E	PEP	AD	2	100.0000	81.5616	97.0647	91.9023	87.6952	80.6761
E - Pyr	E	Pyr	AD	2	3.7982	7.5761	17.0104	22.2381	28.3030	47.8865
E - R5P	E	R5P	AD	2	0.0000	0.0000	0.0000	0.0000	0.0000	0.0000
E - S7P	E	S7P	AD	2	0.0000	0.0000	0.0000	0.0000	0.0000	0.0000
E - F16BP	E	F16BP	AD	2	0.0000	0.0000	0.0000	0.0000	0.0000	0.0000
E - 2PG+3PG	E	2PG+3PG	AD	2	0.0000	0.0000	0.0000	0.0000	0.0000	0.0000
E - X5P+Rl5P	E	X5P+Rl5P	AD	2	0.0000	0.0000	0.0000	0.0000	0.0000	0.0000
E - 6PG	E	6PG	AD	2	0.0000	0.0000	0.0000	0.0000	0.0000	0.0000
F - DHAP	F	DHAP	AD	2	100.0000	47.6693	13.7775	0.6581	0.0000	0.0000
F - E4P	F	E4P	AD	2	0.0000	0.0000	0.0000	0.0000	0.0000	0.0000
F - F6P	F	F6P	AD	2	0.0000	0.0000	0.0000	0.0000	0.0000	0.0000
F - G3P	F	G3P	AD	2	0.0000	0.0000	0.0000	0.0000	0.0000	0.0000
F - G6P	F	G6P	AD	2	0.0000	0.0000	0.0000	0.0000	0.0000	0.0000
F - Glu	F	Glu	AD	2	0.0000	0.0000	0.0000	0.0000	0.0000	0.0000
F - PEP	F	PEP	AD	2	0.0000	0.0000	0.0000	0.0000	0.0000	0.0000
F - Pyr	F	Pyr	AD	2	0.5922	0.7964	3.0631	12.7425	18.8074	27.4658
F - R5P	F	R5P	AD	2	0.0000	0.0000	0.0000	0.0000	0.0000	0.0000
F - S7P	F	S7P	AD	2	0.0000	0.0000	0.0000	0.0000	0.0000	0.0000
F - F16BP	F	F16BP	AD	2	0.0000	0.0000	0.0000	0.0000	0.0000	0.0000
F - 2PG+3PG	F	2PG+3PG	AD	2	0.0000	0.0000	0.0000	0.0000	0.0000	0.0000
F - X5P+Rl5P	F	X5P+Rl5P	AD	2	0.0000	0.0000	0.0000	0.0000	0.0000	0.0000
F - 6PG	F	6PG	AD	2	0.0000	0.0000	0.0000	0.0000	0.0000	0.0000
G - DHAP	G	DHAP	AD	2	0.0000	0.0000	0.0000	0.0000	0.0000	0.0000
G - E4P	G	E4P	AD	2	0.0000	0.0000	0.0000	0.0000	0.0000	0.0000
G - F6P	G	F6P	AD	2	0.0000	0.0000	0.0000	0.0000	0.0000	0.0000
G - G3P	G	G3P	AD	2	0.0000	0.0000	0.0000	0.0000	0.0000	0.0000
G - G6P	G	G6P	AD	2	100.0000	0.0000	91.8014	91.4298	88.6055	89.0515
G - Glu	G	Glu	AD	2	0.0000	0.0000	0.5393	0.5484	0.6307	0.8135
G - PEP	G	PEP	AD	2	0.0000	0.0000	0.0000	0.0000	0.0000	0.0000
G - Pyr	G	Pyr	AD	2	0.3676	0.5514	0.2246	0.2859	0.2042	0.3880
G - R5P	G	R5P	AD	2	0.0000	0.0000	0.0000	0.0000	0.0000	0.0000
G - S7P	G	S7P	AD	2	0.0000	0.0000	0.0000	0.0000	0.0000	0.0000
G - F16BP	G	F16BP	AD	2	0.0000	0.0000	0.0000	0.0000	0.0000	0.0000
G - 2PG+3PG	G	2PG+3PG	AD	2	0.0000	0.0000	0.0000	0.0000	0.0000	0.0000
G - X5P+Rl5P	G	X5P+Rl5P	AD	2	0.0000	0.0000	0.0000	0.0000	0.0000	0.0000
G - 6PG	G	6PG	AD	2	0.0000	0.0000	0.0000	0.0000	0.0000	0.0000
H - DHAP	H	DHAP	AD	2	0.0000	0.0000	0.0000	0.0000	0.0000	0.0000
H - E4P	H	E4P	AD	2	0.0000	0.0000	0.0000	0.0000	0.0000	0.0000
H - F6P	H	F6P	AD	2	0.2234	0.3057	0.3410	0.2116	0.1764	0.2116
H - G3P	H	G3P	AD	2	0.0000	0.0000	0.0000	0.0000	0.0000	0.0000
H - G6P	H	G6P	AD	2	0.0000	0.0000	0.0000	0.0000	0.0000	0.0000
H - Glu	H	Glu	AD	2	0.7129	0.5301	0.8683	0.6764	0.3747	0.4661
H - PEP	H	PEP	AD	2	0.0000	0.0000	0.0000	0.0000	0.0000	0.0000
H - Pyr	H	Pyr	AD	2	0.4697	0.6330	0.7964	1.7766	2.8385	7.2493
H - R5P	H	R5P	AD	2	0.0000	0.0000	0.0000	0.0000	0.0000	0.0000
H - S7P	H	S7P	AD	2	0.0000	0.0000	0.0000	0.0000	0.0000	0.0000
H - F16BP	H	F16BP	AD	2	100.0000	76.9306	103.0989	99.7541	91.2691	83.8908
H - 2PG+3PG	H	2PG+3PG	AD	2	0.0000	0.0000	0.0000	0.0000	0.0000	0.0000
H - X5P+Rl5P	H	X5P+Rl5P	AD	2	0.0000	0.0000	0.0000	0.0000	0.0000	0.0000
H - 6PG	H	6PG	AD	2	0.0000	0.0000	0.0000	0.0000	0.0000	0.0000
I - DHAP	I	DHAP	AD	2	0.0000	0.0000	0.0000	0.0000	0.0000	0.0000
I - E4P	I	E4P	AD	2	0.0000	0.0000	0.0000	0.0000	0.0000	0.0000
I - F6P	I	F6P	AD	2	0.0000	0.0000	0.0000	0.0000	0.0000	0.0000
I - G3P	I	G3P	AD	2	5.4613	4.7516	6.1709	5.2761	5.3996	6.1092
I - G6P	I	G6P	AD	2	0.0000	0.0000	0.0000	0.0000	0.0000	0.0000
I - Glu	I	Glu	AD	2	0.0000	0.0000	0.0000	0.0000	0.0000	0.0000
I - PEP	I	PEP	AD	2	0.0000	0.0000	0.0000	0.0000	0.0000	0.0000
I - Pyr	I	Pyr	AD	2	0.3267	0.4288	0.4901	0.5309	0.5105	0.9189
I - R5P	I	R5P	AD	2	0.0000	0.0000	0.0000	0.0000	0.0000	0.0000
I - S7P	I	S7P	AD	2	100.0000	79.5974	121.1264	103.9018	100.5089	99.0048
I - F16BP	I	F16BP	AD	2	0.0000	0.0000	0.0000	0.0000	0.0000	0.0000
I - 2PG+3PG	I	2PG+3PG	AD	2	0.0000	0.0000	0.0000	0.0000	0.0000	0.0000
I - X5P+Rl5P	I	X5P+Rl5P	AD	2	0.0000	0.0000	0.0000	0.0000	0.0000	0.0000
I - 6PG	I	6PG	AD	2	0.0000	0.0000	0.0000	0.0000	0.0000	0.0000
J - DHAP	J	DHAP	AD	2	0.0000	0.0000	0.0000	0.0000	0.0000	0.0000
J - E4P	J	E4P	AD	2	0.0000	0.0000	0.0000	0.0000	0.0000	0.0000
J - F6P	J	F6P	AD	2	0.0000	0.0000	0.0000	0.0000	0.0000	0.0000
J - G3P	J	G3P	AD	2	-5.2453	-3.1780	-1.1725	1.4193	2.1290	1.3576
J - G6P	J	G6P	AD	2	0.0000	0.0000	0.0000	0.0000	0.0000	0.0000
J - Glu	J	Glu	AD	2	0.0000	0.0000	0.0000	0.0000	0.0000	0.0000
J - PEP	J	PEP	AD	2	0.0000	0.0000	0.0000	0.0000	0.0000	0.0000
J - Pyr	J	Pyr	AD	2	0.5309	0.8781	2.2667	4.7172	9.0055	14.9071
J - R5P	J	R5P	AD	2	2.8222	2.8130	5.9001	5.4800	5.5713	4.4844
J - S7P	J	S7P	AD	2	0.0000	0.0000	0.0000	0.0000	0.0000	0.0000
J - F16BP	J	F16BP	AD	2	0.0000	0.0000	0.0000	0.0000	0.0000	0.0000
J - 2PG+3PG	J	2PG+3PG	AD	2	0.0000	0.0000	0.0000	0.0000	0.0000	0.0000
J - X5P+Rl5P	J	X5P+Rl5P	AD	2	90.3547	57.6639	60.6019	34.6829	15.2705	3.8051
J - 6PG	J	6PG	AD	2	0.0000	0.0000	0.0000	0.0000	0.0000	0.0000
K - DHAP	K	DHAP	AD	2	0.0000	0.0000	0.0000	0.0000	0.0000	0.0000
K - E4P	K	E4P	AD	2	0.0000	0.0000	0.0000	0.0000	0.0000	0.0000
K - F6P	K	F6P	AD	2	0.0000	0.0000	0.0000	0.0000	0.0000	0.0000
K - G3P	K	G3P	AD	2	0.0000	0.0000	0.0000	0.0000	0.0000	0.0000
K - G6P	K	G6P	AD	2	0.0000	0.0000	0.0000	0.0000	0.0000	0.0000
K - Glu	K	Glu	AD	2	0.0000	0.0000	0.0000	0.0000	0.0000	0.0000
K - PEP	K	PEP	AD	2	0.0000	0.0000	0.0000	0.0000	0.0000	0.0000
K - Pyr	K	Pyr	AD	2	0.0000	0.0000	0.0000	0.0000	0.0000	0.0000
K - R5P	K	R5P	AD	2	0.0000	0.0000	0.0000	0.0000	0.0000	0.0000
K - S7P	K	S7P	AD	2	0.0000	0.0000	0.0000	0.0000	0.0000	0.0000
K - F16BP	K	F16BP	AD	2	0.0000	0.0000	0.0000	0.0000	0.0000	0.0000
K - 2PG+3PG	K	2PG+3PG	AD	2	0.0000	0.0000	0.0000	0.0000	0.0000	0.0000
K - X5P+Rl5P	K	X5P+Rl5P	AD	2	0.0000	0.0000	0.0000	0.0000	0.0000	0.0000
K - 6PG	K	6PG	AD	2	100.0000	76.2259	88.6684	97.2418	93.9933	95.8857
L - DHAP	L	DHAP	AD	2	0.0000	0.0000	0.0000	0.0000	0.0000	0.0000
L - E4P	L	E4P	AD	2	0.0000	0.0000	0.0000	0.0000	0.0000	0.0000
L - F6P	L	F6P	AD	2	100.0000	114.3563	102.7160	92.8865	85.1146	75.6966
L - G3P	L	G3P	AD	2	2.7461	3.7643	4.9985	3.2706	3.8568	4.9985
L - G6P	L	G6P	AD	2	0.0186	0.2555	0.3995	0.5574	0.9662	2.5316
L - Glu	L	Glu	AD	2	0.4936	0.6307	0.7678	0.8043	0.8409	1.9011
L - PEP	L	PEP	AD	2	0.0000	0.0000	0.0000	0.0000	0.0000	0.0000
L - Pyr	L	Pyr	AD	2	0.2655	0.3267	0.5309	0.4493	0.7147	1.3886
L - R5P	L	R5P	AD	2	0.0000	0.0000	0.0000	0.0000	0.0000	0.0000
L - S7P	L	S7P	AD	2	0.0000	0.0000	0.0000	0.0000	0.0000	0.0000
L - F16BP	L	F16BP	AD	2	0.0000	0.0000	0.0000	0.0000	0.0000	0.0000
L - 2PG+3PG	L	2PG+3PG	AD	2	0.0000	0.0000	0.0000	0.0000	0.0000	0.0000
L - X5P+Rl5P	L	X5P+Rl5P	AD	2	0.0000	0.0000	0.0000	0.0000	0.0000	0.0000
L - 6PG	L	6PG	AD	2	0.0000	0.0000	0.0000	0.0000	0.0000	0.0000
M - DHAP	M	DHAP	AD	2	0.0000	0.0000	0.0000	0.0000	0.0000	0.0000
M - E4P	M	E4P	AD	2	0.0000	0.0000	0.0000	0.0000	0.0000	0.0000
M - F6P	M	F6P	AD	2	0.0000	0.0000	0.0000	0.0000	0.0000	0.0000
M - G3P	M	G3P	AD	2	0.0000	0.0000	0.0000	0.0000	0.0000	0.0000
M - G6P	M	G6P	AD	2	0.0000	0.0000	0.0000	0.0000	0.0000	0.0000
M - Glu	M	Glu	AD	2	100.0000	109.5695	98.9123	103.6560	100.9231	106.1146
M - PEP	M	PEP	AD	2	0.0000	0.0000	0.0000	0.0000	0.0000	0.0000
M - Pyr	M	Pyr	AD	2	0.0000	0.0000	0.0000	0.0000	0.0000	0.0000
M - R5P	M	R5P	AD	2	0.0000	0.0000	0.0000	0.0000	0.0000	0.0000
M - S7P	M	S7P	AD	2	0.0000	0.0000	0.0000	0.0000	0.0000	0.0000
M - F16BP	M	F16BP	AD	2	0.0000	0.0000	0.0000	0.0000	0.0000	0.0000
M - 2PG+3PG	M	2PG+3PG	AD	2	0.0000	0.0000	0.0000	0.0000	0.0000	0.0000
M - X5P+Rl5P	M	X5P+Rl5P	AD	2	0.0000	0.0000	0.0000	0.0000	0.0000	0.0000
M - 6PG	M	6PG	AD	2	0.0000	0.0000	0.0000	0.0000	0.0000	0.0000
N - DHAP	N	DHAP	AD	2	0.6201	0.5602	0.1686	0.0707	0.0054	0.0054
N - E4P	N	E4P	AD	2	0.0000	0.0000	0.0000	0.0000	0.0000	0.0000
N - F6P	N	F6P	AD	2	0.0000	0.0000	0.0000	0.0000	0.0000	0.0000
N - G3P	N	G3P	AD	2	100.0000	7.6520	0.9873	0.3394	0.1234	0.0617
N - G6P	N	G6P	AD	2	0.0000	0.0000	0.0000	0.0000	0.0000	0.0000
N - Glu	N	Glu	AD	2	0.0000	0.0000	0.0000	0.0000	0.0000	0.0000
N - PEP	N	PEP	AD	2	0.0000	0.0000	0.0000	0.0000	0.0000	0.0000
N - Pyr	N	Pyr	AD	2	0.2655	0.5718	0.7964	1.7970	1.8379	3.4919
N - R5P	N	R5P	AD	2	0.0000	0.0000	0.0000	0.0000	0.0000	0.0000
N - S7P	N	S7P	AD	2	0.0000	0.0000	0.0000	0.0000	0.0000	0.0000
N - F16BP	N	F16BP	AD	2	0.0000	0.0000	0.0000	0.0000	0.0000	0.0000
N - 2PG+3PG	N	2PG+3PG	AD	2	0.0000	0.0000	0.0000	0.0000	0.0000	0.0000
N - X5P+Rl5P	N	X5P+Rl5P	AD	2	0.0000	0.0000	0.0000	0.0000	0.0000	0.0000
N - 6PG	N	6PG	AD	2	0.0000	0.0000	0.0000	0.0000	0.0000	0.0000
A - DHAP	A	DHAP	AD	3	0.0000	0.0000	0.0000	0.0000	0.0000	0.0000
A - E4P	A	E4P	AD	3	0.0000	0.0000	0.0000	0.0000	0.0000	0.0000
A - F6P	A	F6P	AD	3	0.0000	0.0000	0.0000	0.0000	0.0000	0.0000
A - G3P	A	G3P	AD	3	0.0000	0.0000	0.0000	0.0000	0.0000	0.0000
A - G6P	A	G6P	AD	3	0.0000	0.0000	0.0000	0.0000	0.0000	0.0000
A - Glu	A	Glu	AD	3	0.0000	0.0000	0.0000	0.0000	0.0000	0.0000
A - PEP	A	PEP	AD	3	0.0000	0.0000	0.0000	0.0000	0.0000	0.0000
A - Pyr	A	Pyr	AD	3	100.0000	105.0770	99.9144	102.9949	101.6543	93.6395
A - R5P	A	R5P	AD	3	0.0000	0.0000	0.0000	0.0000	0.0000	0.0000
A - S7P	A	S7P	AD	3	0.0000	0.0000	0.0000	0.0000	0.0000	0.0000
A - F16BP	A	F16BP	AD	3	0.0000	0.0000	0.0000	0.0000	0.0000	0.0000
A - 2PG+3PG	A	2PG+3PG	AD	3	0.0000	0.0000	0.0000	0.0000	0.0000	0.0000
A - X5P+Rl5P	A	X5P+Rl5P	AD	3	0.0000	0.0000	0.0000	0.0000	0.0000	0.0000
A - 6PG	A	6PG	AD	3	0.0000	0.0000	0.0000	0.0000	0.0000	0.0000
B - DHAP	B	DHAP	AD	3	0.0000	0.0000	0.0000	0.0000	0.0000	0.0000
B - E4P	B	E4P	AD	3	0.0000	0.0000	0.0000	0.0000	0.0000	0.0000
B - F6P	B	F6P	AD	3	0.0000	0.0000	0.0000	0.0000	0.0000	0.0000
B - G3P	B	G3P	AD	3	0.0000	0.0000	0.0000	0.0000	0.0000	0.0000
B - G6P	B	G6P	AD	3	0.0000	0.0000	0.0000	0.0000	0.0000	0.0000
B - Glu	B	Glu	AD	3	0.0000	0.0000	0.0000	0.0000	0.0000	0.0000
B - PEP	B	PEP	AD	3	0.0000	0.0000	0.0000	0.0000	0.0000	0.0000
B - Pyr	B	Pyr	AD	3	0.0570	0.1141	0.0285	0.0570	0.0285	0.1141
B - R5P	B	R5P	AD	3	0.0000	0.0000	0.0000	0.0000	0.0000	0.0000
B - S7P	B	S7P	AD	3	0.0000	0.0000	0.0000	0.0000	0.0000	0.0000
B - F16BP	B	F16BP	AD	3	0.0000	0.0000	0.0000	0.0000	0.0000	0.0000
B - 2PG+3PG	B	2PG+3PG	AD	3	100.0000	64.8379	63.2170	60.5985	57.9800	81.2968
B - X5P+Rl5P	B	X5P+Rl5P	AD	3	0.0000	0.0000	0.0000	0.0000	0.0000	0.0000
B - 6PG	B	6PG	AD	3	0.0000	0.0000	0.0000	0.0000	0.0000	0.0000
C - DHAP	C	DHAP	AD	3	0.0000	0.0000	0.0000	0.0000	0.0000	0.0000
C - E4P	C	E4P	AD	3	0.0000	0.0000	0.0000	0.0000	0.0000	0.0000
C - F6P	C	F6P	AD	3	0.0000	0.0000	0.0000	0.0000	0.0000	0.0000
C - G3P	C	G3P	AD	3	-1.4513	0.3840	1.9570	4.1261	6.3292	3.5545
C - G6P	C	G6P	AD	3	0.0000	0.0000	0.0000	0.0000	0.0000	0.0000
C - Glu	C	Glu	AD	3	0.0000	0.0000	0.0000	0.0000	0.0000	0.0000
C - PEP	C	PEP	AD	3	0.0000	0.0000	0.0000	0.0000	0.0000	0.0000
C - Pyr	C	Pyr	AD	3	0.1426	0.4278	0.6275	1.1694	1.9395	2.9378
C - R5P	C	R5P	AD	3	3.6932	2.9830	5.9659	7.8125	11.0795	14.4886
C - S7P	C	S7P	AD	3	0.0000	0.0000	0.0000	0.0000	0.0000	0.0000
C - F16BP	C	F16BP	AD	3	0.0000	0.0000	0.0000	0.0000	0.0000	0.0000
C - 2PG+3PG	C	2PG+3PG	AD	3	0.0000	0.0000	0.0000	0.0000	0.0000	0.0000
C - X5P+Rl5P	C	X5P+Rl5P	AD	3	100.0000	79.0323	61.5054	47.5269	23.9785	13.0108
C - 6PG	C	6PG	AD	3	0.0000	0.0000	0.0000	0.0000	0.0000	0.0000
D - DHAP	D	DHAP	AD	3	0.0000	0.0000	0.0000	0.0000	0.0000	0.0000
D - E4P	D	E4P	AD	3	0.0000	0.0000	0.0000	0.0000	0.0000	0.0000
D - F6P	D	F6P	AD	3	0.0000	0.0000	0.0000	0.0000	0.0000	0.0000
D - G3P	D	G3P	AD	3	-0.3179	4.0712	7.3013	7.5416	8.9598	7.9275
D - G6P	D	G6P	AD	3	0.0000	0.0000	0.0000	0.0000	0.0000	0.0000
D - Glu	D	Glu	AD	3	0.0000	0.0000	0.0000	0.0000	0.0000	0.0000
D - PEP	D	PEP	AD	3	0.0000	0.0000	0.0000	0.0000	0.0000	0.0000
D - Pyr	D	Pyr	AD	3	0.0285	0.1141	0.0570	0.2567	0.3137	0.7986
D - R5P	D	R5P	AD	3	100.0000	84.6591	68.6080	69.4602	65.4830	46.3068
D - S7P	D	S7P	AD	3	0.0000	0.0000	0.0000	0.0000	0.0000	0.0000
D - F16BP	D	F16BP	AD	3	0.0000	0.0000	0.0000	0.0000	0.0000	0.0000
D - 2PG+3PG	D	2PG+3PG	AD	3	0.0000	0.0000	0.0000	0.0000	0.0000	0.0000
D - X5P+Rl5P	D	X5P+Rl5P	AD	3	2.5806	2.7957	5.1613	7.6344	10.0000	14.0860
D - 6PG	D	6PG	AD	3	0.0000	0.0000	0.0000	0.0000	0.0000	0.0000
E - DHAP	E	DHAP	AD	3	0.0000	0.0000	0.0000	0.0000	0.0000	0.0000
E - E4P	E	E4P	AD	3	0.0000	0.0000	0.0000	0.0000	0.0000	0.0000
E - F6P	E	F6P	AD	3	0.0000	0.0000	0.0000	0.0000	0.0000	0.0000
E - G3P	E	G3P	AD	3	0.0000	0.0000	0.0000	0.0000	0.0000	0.0000
E - G6P	E	G6P	AD	3	0.0000	0.0000	0.0000	0.0000	0.0000	0.0000
E - Glu	E	Glu	AD	3	0.0000	0.0000	0.0000	0.0000	0.0000	0.0000
E - PEP	E	PEP	AD	3	100.0000	77.2431	73.3512	67.4463	56.6910	52.2623
E - Pyr	E	Pyr	AD	3	0.5990	4.0502	8.4427	14.6891	22.5328	31.8311
E - R5P	E	R5P	AD	3	0.0000	0.0000	0.0000	0.0000	0.0000	0.0000
E - S7P	E	S7P	AD	3	0.0000	0.0000	0.0000	0.0000	0.0000	0.0000
E - F16BP	E	F16BP	AD	3	0.0000	0.0000	0.0000	0.0000	0.0000	0.0000
E - 2PG+3PG	E	2PG+3PG	AD	3	0.0000	0.0000	0.0000	0.0000	0.0000	0.0000
E - X5P+Rl5P	E	X5P+Rl5P	AD	3	0.0000	0.0000	0.0000	0.0000	0.0000	0.0000
E - 6PG	E	6PG	AD	3	0.0000	0.0000	0.0000	0.0000	0.0000	0.0000
F - DHAP	F	DHAP	AD	3	100.0000	37.6992	6.0291	1.0395	0.1386	0.0000
F - E4P	F	E4P	AD	3	0.0000	0.0000	0.0000	0.0000	0.0000	0.0000
F - F6P	F	F6P	AD	3	0.0000	0.0000	0.0000	0.0000	0.0000	0.0000
F - G3P	F	G3P	AD	3	0.0000	0.0000	0.0000	0.0000	0.0000	0.0000
F - G6P	F	G6P	AD	3	0.0000	0.0000	0.0000	0.0000	0.0000	0.0000
F - Glu	F	Glu	AD	3	0.0000	0.0000	0.0000	0.0000	0.0000	0.0000
F - PEP	F	PEP	AD	3	0.0000	0.0000	0.0000	0.0000	0.0000	0.0000
F - Pyr	F	Pyr	AD	3	0.1141	0.3993	1.5973	4.5066	6.1323	12.4929
F - R5P	F	R5P	AD	3	0.0000	0.0000	0.0000	0.0000	0.0000	0.0000
F - S7P	F	S7P	AD	3	0.0000	0.0000	0.0000	0.0000	0.0000	0.0000
F - F16BP	F	F16BP	AD	3	0.0000	0.0000	0.0000	0.0000	0.0000	0.0000
F - 2PG+3PG	F	2PG+3PG	AD	3	0.0000	0.0000	0.0000	0.0000	0.0000	0.0000
F - X5P+Rl5P	F	X5P+Rl5P	AD	3	0.0000	0.0000	0.0000	0.0000	0.0000	0.0000
F - 6PG	F	6PG	AD	3	0.0000	0.0000	0.0000	0.0000	0.0000	0.0000
G - DHAP	G	DHAP	AD	3	0.0000	0.0000	0.0000	0.0000	0.0000	0.0000
G - E4P	G	E4P	AD	3	0.0000	0.0000	0.0000	0.0000	0.0000	0.0000
G - F6P	G	F6P	AD	3	0.0000	0.0000	0.0000	0.0000	0.0000	0.0000
G - G3P	G	G3P	AD	3	0.0000	0.0000	0.0000	0.0000	0.0000	0.0000
G - G6P	G	G6P	AD	3	100.0000	84.9047	77.1252	78.7738	81.7105	80.2679
G - Glu	G	Glu	AD	3	0.0000	0.0000	0.1523	0.1523	0.2030	0.3046
G - PEP	G	PEP	AD	3	0.0000	0.0000	0.0000	0.0000	0.0000	0.0000
G - Pyr	G	Pyr	AD	3	0.1141	0.1426	0.0856	0.0856	0.0856	0.1426
G - R5P	G	R5P	AD	3	0.0000	0.0000	0.0000	0.0000	0.0000	0.0000
G - S7P	G	S7P	AD	3	0.0000	0.0000	0.0000	0.0000	0.0000	0.0000
G - F16BP	G	F16BP	AD	3	0.0000	0.0000	0.0000	0.0000	0.0000	0.0000
G - 2PG+3PG	G	2PG+3PG	AD	3	0.0000	0.0000	0.0000	0.0000	0.0000	0.0000
G - X5P+Rl5P	G	X5P+Rl5P	AD	3	0.0000	0.0000	0.0000	0.0000	0.0000	0.0000
G - 6PG	G	6PG	AD	3	0.0000	0.0000	0.0000	0.0000	0.0000	0.0000
H - DHAP	H	DHAP	AD	3	0.0000	0.0000	0.0000	0.0000	0.0000	0.0000
H - E4P	H	E4P	AD	3	0.0000	0.0000	0.0000	0.0000	0.0000	0.0000
H - F6P	H	F6P	AD	3	0.0000	0.0000	0.0000	0.0000	0.0000	0.0000
H - G3P	H	G3P	AD	3	0.0000	0.0000	0.0000	0.0000	0.0000	0.0000
H - G6P	H	G6P	AD	3	0.0000	0.0000	0.0000	0.0000	0.0000	0.0000
H - Glu	H	Glu	AD	3	0.0000	0.0000	0.0000	0.0000	0.0000	0.0000
H - PEP	H	PEP	AD	3	0.0000	0.0000	0.0000	0.0000	0.0000	0.0000
H - Pyr	H	Pyr	AD	3	0.0570	0.3137	0.3708	0.7701	1.6258	4.4780
H - R5P	H	R5P	AD	3	0.0000	0.0000	0.0000	0.0000	0.0000	0.0000
H - S7P	H	S7P	AD	3	0.0000	0.0000	0.0000	0.0000	0.0000	0.0000
H - F16BP	H	F16BP	AD	3	100.0000	66.1972	59.1549	56.3380	60.5634	35.2113
H - 2PG+3PG	H	2PG+3PG	AD	3	0.0000	0.0000	0.0000	0.0000	0.0000	0.0000
H - X5P+Rl5P	H	X5P+Rl5P	AD	3	0.0000	0.0000	0.0000	0.0000	0.0000	0.0000
H - 6PG	H	6PG	AD	3	0.0000	0.0000	0.0000	0.0000	0.0000	0.0000
I - DHAP	I	DHAP	AD	3	0.0000	0.0000	0.0000	0.0000	0.0000	0.0000
I - E4P	I	E4P	AD	3	0.0000	0.0000	0.0000	0.0000	0.0000	0.0000
I - F6P	I	F6P	AD	3	0.0000	0.0000	0.0000	0.0000	0.0000	0.0000
I - G3P	I	G3P	AD	3	0.0000	0.0000	0.0000	0.0000	0.0000	0.0000
I - G6P	I	G6P	AD	3	0.0000	0.0000	0.0000	0.0000	0.0000	0.0000
I - Glu	I	Glu	AD	3	0.0000	0.0000	0.0000	0.0000	0.0000	0.0000
I - PEP	I	PEP	AD	3	0.0000	0.0000	0.0000	0.0000	0.0000	0.0000
I - Pyr	I	Pyr	AD	3	0.1141	0.1711	0.1997	0.1711	0.3423	0.3137
I - R5P	I	R5P	AD	3	0.0000	0.0000	0.0000	0.0000	0.0000	0.0000
I - S7P	I	S7P	AD	3	100.0000	81.4159	83.1858	82.3009	84.7345	88.0531
I - F16BP	I	F16BP	AD	3	0.0000	0.0000	0.0000	0.0000	0.0000	0.0000
I - 2PG+3PG	I	2PG+3PG	AD	3	0.0000	0.0000	0.0000	0.0000	0.0000	0.0000
I - X5P+Rl5P	I	X5P+Rl5P	AD	3	0.0000	0.0000	0.0000	0.0000	0.0000	0.0000
I - 6PG	I	6PG	AD	3	0.0000	0.0000	0.0000	0.0000	0.0000	0.0000
J - DHAP	J	DHAP	AD	3	0.0000	0.0000	0.0000	0.0000	0.0000	0.0000
J - E4P	J	E4P	AD	3	0.0000	0.0000	0.0000	0.0000	0.0000	0.0000
J - F6P	J	F6P	AD	3	0.0000	0.0000	0.0000	0.0000	0.0000	0.0000
J - G3P	J	G3P	AD	3	-1.4257	0.7738	1.6601	2.2060	1.9070	1.8436
J - G6P	J	G6P	AD	3	0.0000	0.0000	0.0000	0.0000	0.0000	0.0000
J - Glu	J	Glu	AD	3	0.0000	0.0000	0.0000	0.0000	0.0000	0.0000
J - PEP	J	PEP	AD	3	0.0000	0.0000	0.0000	0.0000	0.0000	0.0000
J - Pyr	J	Pyr	AD	3	0.3137	0.6845	1.1979	2.6811	5.0485	6.5887
J - R5P	J	R5P	AD	3	1.4205	1.5625	2.2727	2.1307	3.4091	2.1307
J - S7P	J	S7P	AD	3	0.0000	0.0000	0.0000	0.0000	0.0000	0.0000
J - F16BP	J	F16BP	AD	3	0.0000	0.0000	0.0000	0.0000	0.0000	0.0000
J - 2PG+3PG	J	2PG+3PG	AD	3	0.0000	0.0000	0.0000	0.0000	0.0000	0.0000
J - X5P+Rl5P	J	X5P+Rl5P	AD	3	82.0430	51.8280	42.3656	21.7204	9.3548	2.0430
J - 6PG	J	6PG	AD	3	0.0000	0.0000	0.0000	0.0000	0.0000	0.0000
K - DHAP	K	DHAP	AD	3	0.0000	0.0000	0.0000	0.0000	0.0000	0.0000
K - E4P	K	E4P	AD	3	0.0000	0.0000	0.0000	0.0000	0.0000	0.0000
K - F6P	K	F6P	AD	3	0.0000	0.0000	0.0000	0.0000	0.0000	0.0000
K - G3P	K	G3P	AD	3	0.0000	0.0000	0.0000	0.0000	0.0000	0.0000
K - G6P	K	G6P	AD	3	0.0000	0.0000	0.0000	0.0000	0.0000	0.0000
K - Glu	K	Glu	AD	3	0.0000	0.0000	0.0000	0.0000	0.0000	0.0000
K - PEP	K	PEP	AD	3	0.0000	0.0000	0.0000	0.0000	0.0000	0.0000
K - Pyr	K	Pyr	AD	3	0.1711	0.0856	0.0570	0.0285	0.1141	0.1141
K - R5P	K	R5P	AD	3	0.0000	0.0000	0.0000	0.0000	0.0000	0.0000
K - S7P	K	S7P	AD	3	0.0000	0.0000	0.0000	0.0000	0.0000	0.0000
K - F16BP	K	F16BP	AD	3	0.0000	0.0000	0.0000	0.0000	0.0000	0.0000
K - 2PG+3PG	K	2PG+3PG	AD	3	0.0000	0.0000	0.0000	0.0000	0.0000	0.0000
K - X5P+Rl5P	K	X5P+Rl5P	AD	3	0.0000	0.0000	0.0000	0.0000	0.0000	0.0000
K - 6PG	K	6PG	AD	3	100.0000	83.5721	84.5121	83.8854	76.7681	73.5900
L - DHAP	L	DHAP	AD	3	0.0000	0.0000	0.0000	0.0000	0.0000	0.0000
L - E4P	L	E4P	AD	3	0.0000	0.0000	0.0000	0.0000	0.0000	0.0000
L - F6P	L	F6P	AD	3	100.0000	99.2395	88.9734	93.0292	87.5792	74.9049
L - G3P	L	G3P	AD	3	-0.0089	-0.2397	-0.7866	0.6646	0.6575	2.5236
L - G6P	L	G6P	AD	3	0.0515	0.1546	0.2576	0.4122	1.2365	2.4214
L - Glu	L	Glu	AD	3	0.1015	0.1523	0.1523	0.5076	0.7614	2.4873
L - PEP	L	PEP	AD	3	0.0000	0.0000	0.0000	0.0000	0.0000	0.0000
L - Pyr	L	Pyr	AD	3	0.0856	0.1141	0.1141	0.1997	0.4849	0.9983
L - R5P	L	R5P	AD	3	0.0000	0.0000	0.0000	0.0000	0.0000	0.0000
L - S7P	L	S7P	AD	3	0.0000	0.0000	0.0000	0.0000	0.0000	0.0000
L - F16BP	L	F16BP	AD	3	0.0000	0.0000	0.0000	0.0000	0.0000	0.0000
L - 2PG+3PG	L	2PG+3PG	AD	3	0.0000	0.0000	0.0000	0.0000	0.0000	0.0000
L - X5P+Rl5P	L	X5P+Rl5P	AD	3	0.0000	0.0000	0.0000	0.0000	0.0000	0.0000
L - 6PG	L	6PG	AD	3	0.0000	0.0000	0.0000	0.0000	0.0000	0.0000
M - DHAP	M	DHAP	AD	3	0.0000	0.0000	0.0000	0.0000	0.0000	0.0000
M - E4P	M	E4P	AD	3	0.0000	0.0000	0.0000	0.0000	0.0000	0.0000
M - F6P	M	F6P	AD	3	0.0000	0.0000	0.0000	0.0000	0.0000	0.0000
M - G3P	M	G3P	AD	3	0.0000	0.0000	0.0000	0.0000	0.0000	0.0000
M - G6P	M	G6P	AD	3	0.0000	0.0000	0.0000	0.0000	0.0000	0.0000
M - Glu	M	Glu	AD	3	100.0000	103.2995	100.8629	98.2234	107.0558	97.5635
M - PEP	M	PEP	AD	3	0.0000	0.0000	0.0000	0.0000	0.0000	0.0000
M - Pyr	M	Pyr	AD	3	0.0000	0.0000	0.0000	0.0000	0.0000	0.0000
M - R5P	M	R5P	AD	3	0.0000	0.0000	0.0000	0.0000	0.0000	0.0000
M - S7P	M	S7P	AD	3	0.0000	0.0000	0.0000	0.0000	0.0000	0.0000
M - F16BP	M	F16BP	AD	3	0.0000	0.0000	0.0000	0.0000	0.0000	0.0000
M - 2PG+3PG	M	2PG+3PG	AD	3	0.0000	0.0000	0.0000	0.0000	0.0000	0.0000
M - X5P+Rl5P	M	X5P+Rl5P	AD	3	0.0000	0.0000	0.0000	0.0000	0.0000	0.0000
M - 6PG	M	6PG	AD	3	0.0000	0.0000	0.0000	0.0000	0.0000	0.0000
N - DHAP	N	DHAP	AD	3	0.0000	0.7623	0.4158	0.1386	0.0693	0.0000
N - E4P	N	E4P	AD	3	0.0000	0.0000	0.0000	0.0000	0.0000	0.0000
N - F6P	N	F6P	AD	3	0.0000	0.0000	0.0000	0.0000	0.0000	0.0000
N - G3P	N	G3P	AD	3	100.0000	28.2991	0.2933	0.1466	0.1466	0.1466
N - G6P	N	G6P	AD	3	0.0000	0.0000	0.0000	0.0000	0.0000	0.0000
N - Glu	N	Glu	AD	3	0.0000	0.0000	0.0000	0.0000	0.0000	0.0000
N - PEP	N	PEP	AD	3	0.0000	0.0000	0.0000	0.0000	0.0000	0.0000
N - Pyr	N	Pyr	AD	3	0.1426	0.1426	0.3137	0.7131	1.3406	2.2248
N - R5P	N	R5P	AD	3	0.0000	0.0000	0.0000	0.0000	0.0000	0.0000
N - S7P	N	S7P	AD	3	0.0000	0.0000	0.0000	0.0000	0.0000	0.0000
N - F16BP	N	F16BP	AD	3	0.0000	0.0000	0.0000	0.0000	0.0000	0.0000
N - 2PG+3PG	N	2PG+3PG	AD	3	0.0000	0.0000	0.0000	0.0000	0.0000	0.0000
N - X5P+Rl5P	N	X5P+Rl5P	AD	3	0.0000	0.0000	0.0000	0.0000	0.0000	0.0000
N - 6PG	N	6PG	AD	3	0.0000	0.0000	0.0000	0.0000	0.0000	0.0000
A - DHAP	A	DHAP	AM	1	0.0000	0.0000	0.0000	0.0000	0.0000	0.0000
A - E4P	A	E4P	AM	1	0.0000	0.0000	0.0000	0.0000	0.0000	0.0000
A - F6P	A	F6P	AM	1	0.0000	0.0000	0.0000	0.0000	0.0000	0.0000
A - G3P	A	G3P	AM	1	0.0000	0.0000	0.0000	0.0000	0.0000	0.0000
A - G6P	A	G6P	AM	1	0.0000	0.0000	0.0000	0.0000	0.0000	0.0000
A - Glu	A	Glu	AM	1	0.0000	0.0000	0.0000	0.0000	0.0000	0.0000
A - PEP	A	PEP	AM	1	0.0000	0.0000	0.0000	0.0000	0.0000	0.0000
A - Pyr	A	Pyr	AM	1	100.0000	103.6353	97.6848	94.9431	92.8920	92.2624
A - R5P	A	R5P	AM	1	0.0000	0.0000	0.0000	0.0000	0.0000	0.0000
A - S7P	A	S7P	AM	1	0.0000	0.0000	0.0000	0.0000	0.0000	0.0000
A - F16BP	A	F16BP	AM	1	0.0000	0.0000	0.0000	0.0000	0.0000	0.0000
A - 2PG+3PG	A	2PG+3PG	AM	1	0.0000	0.0000	0.0000	0.0000	0.0000	0.0000
A - X5P+Rl5P	A	X5P+Rl5P	AM	1	0.0000	0.0000	0.0000	0.0000	0.0000	0.0000
A - 6PG	A	6PG	AM	1	0.0000	0.0000	0.0000	0.0000	0.0000	0.0000
B - DHAP	B	DHAP	AM	1	0.0000	0.0000	0.0000	0.0000	0.0000	0.0000
B - E4P	B	E4P	AM	1	0.0000	0.0000	0.0000	0.0000	0.0000	0.0000
B - F6P	B	F6P	AM	1	0.0000	0.0000	0.0000	0.0000	0.0000	0.0000
B - G3P	B	G3P	AM	1	0.0000	0.0000	0.0000	0.0000	0.0000	0.0000
B - G6P	B	G6P	AM	1	0.0000	0.0000	0.0000	0.0000	0.0000	0.0000
B - Glu	B	Glu	AM	1	0.0000	0.0000	0.0000	0.0000	0.0000	0.0000
B - PEP	B	PEP	AM	1	0.0000	0.0000	0.0000	0.0000	0.0000	0.0000
B - Pyr	B	Pyr	AM	1	0.2640	0.2437	0.2843	0.5483	0.7514	0.8327
B - R5P	B	R5P	AM	1	0.0000	0.0000	0.0000	0.0000	0.0000	0.0000
B - S7P	B	S7P	AM	1	0.0000	0.0000	0.0000	0.0000	0.0000	0.0000
B - F16BP	B	F16BP	AM	1	0.0000	0.0000	0.0000	0.0000	0.0000	0.0000
B - 2PG+3PG	B	2PG+3PG	AM	1	100.0000	96.4172	67.0382	46.2182	41.3217	41.4013
B - X5P+Rl5P	B	X5P+Rl5P	AM	1	0.0000	0.0000	0.0000	0.0000	0.0000	0.0000
B - 6PG	B	6PG	AM	1	0.0000	0.0000	0.0000	0.0000	0.0000	0.0000
C - DHAP	C	DHAP	AM	1	0.0000	0.0000	0.0000	0.0000	0.0000	0.0000
C - E4P	C	E4P	AM	1	0.0000	0.0000	0.0000	0.0000	0.0000	0.0000
C - F6P	C	F6P	AM	1	0.0000	0.0000	0.0000	0.0000	0.0000	0.0000
C - G3P	C	G3P	AM	1	-0.6979	2.5258	2.5258	2.6255	0.8308	-1.1632
C - G6P	C	G6P	AM	1	0.0000	0.0000	0.0000	0.0000	0.0000	0.0000
C - Glu	C	Glu	AM	1	0.0000	0.0000	0.0000	0.0000	0.0000	0.0000
C - PEP	C	PEP	AM	1	0.0000	0.0000	0.0000	0.0000	0.0000	0.0000
C - Pyr	C	Pyr	AM	1	0.1422	0.4468	1.6044	4.0617	7.6564	15.8002
C - R5P	C	R5P	AM	1	4.1135	4.5302	4.7184	4.7318	5.4981	5.5518
C - S7P	C	S7P	AM	1	0.0000	0.0000	0.0000	0.0000	0.0000	0.0000
C - F16BP	C	F16BP	AM	1	0.0000	0.0000	0.0000	0.0000	0.0000	0.0000
C - 2PG+3PG	C	2PG+3PG	AM	1	0.0000	0.0000	0.0000	0.0000	0.0000	0.0000
C - X5P+Rl5P	C	X5P+Rl5P	AM	1	100.0000	77.1259	51.6442	30.5809	15.1673	3.5782
C - 6PG	C	6PG	AM	1	0.0000	0.0000	0.0000	0.0000	0.0000	0.0000
D - DHAP	D	DHAP	AM	1	0.0000	0.0000	0.0000	0.0000	0.0000	0.0000
D - E4P	D	E4P	AM	1	0.0539	0.3640	0.6471	0.5797	0.7684	0.3775
D - F6P	D	F6P	AM	1	0.0000	0.0000	0.0000	0.0000	0.0000	0.0000
D - G3P	D	G3P	AM	1	-0.4985	-0.7976	2.5258	0.8973	1.6949	1.5620
D - G6P	D	G6P	AM	1	0.0000	0.0000	0.0000	0.0000	0.0000	0.0000
D - Glu	D	Glu	AM	1	0.0000	0.0000	0.0000	0.0000	0.0000	0.0000
D - PEP	D	PEP	AM	1	0.0000	0.0000	0.0000	0.0000	0.0000	0.0000
D - Pyr	D	Pyr	AM	1	0.0609	0.0609	0.2640	0.9139	0.9748	3.4322
D - R5P	D	R5P	AM	1	100.0000	84.4334	72.0124	66.3933	60.9087	50.5713
D - S7P	D	S7P	AM	1	0.0000	0.0000	0.0000	0.0000	0.0000	0.0000
D - F16BP	D	F16BP	AM	1	0.0000	0.0000	0.0000	0.0000	0.0000	0.0000
D - 2PG+3PG	D	2PG+3PG	AM	1	0.0000	0.0000	0.0000	0.0000	0.0000	0.0000
D - X5P+Rl5P	D	X5P+Rl5P	AM	1	8.4021	9.0395	10.5172	12.2845	8.0545	12.8060
D - 6PG	D	6PG	AM	1	0.0000	0.0000	0.0000	0.0000	0.0000	0.0000
E - DHAP	E	DHAP	AM	1	0.0000	0.0000	0.0000	0.0000	0.0000	0.0000
E - E4P	E	E4P	AM	1	0.0000	0.0000	0.0000	0.0000	0.0000	0.0000
E - F6P	E	F6P	AM	1	0.0000	0.0000	0.0000	0.0000	0.0000	0.0000
E - G3P	E	G3P	AM	1	0.0000	0.0000	0.0000	0.0000	0.0000	0.0000
E - G6P	E	G6P	AM	1	0.0000	0.0000	0.0000	0.0000	0.0000	0.0000
E - Glu	E	Glu	AM	1	0.0000	0.0000	0.0000	0.0000	0.0000	0.0000
E - PEP	E	PEP	AM	1	100.0000	91.7255	77.2587	67.5810	58.9173	25.6020
E - Pyr	E	Pyr	AM	1	0.5890	3.2697	8.7734	17.9732	22.5223	48.1113
E - R5P	E	R5P	AM	1	0.0000	0.0000	0.0000	0.0000	0.0000	0.0000
E - S7P	E	S7P	AM	1	0.0000	0.0000	0.0000	0.0000	0.0000	0.0000
E - F16BP	E	F16BP	AM	1	0.0000	0.0000	0.0000	0.0000	0.0000	0.0000
E - 2PG+3PG	E	2PG+3PG	AM	1	0.0000	0.0000	0.0000	0.0000	0.0000	0.0000
E - X5P+Rl5P	E	X5P+Rl5P	AM	1	0.0000	0.0000	0.0000	0.0000	0.0000	0.0000
E - 6PG	E	6PG	AM	1	0.0000	0.0000	0.0000	0.0000	0.0000	0.0000
F - DHAP	F	DHAP	AM	1	100.0000	70.9601	38.1381	15.9403	20.8019	1.5421
F - E4P	F	E4P	AM	1	0.0000	0.0000	0.0000	0.0000	0.0000	0.0000
F - F6P	F	F6P	AM	1	0.0000	0.0000	0.0000	0.0000	0.0000	0.0000
F - G3P	F	G3P	AM	1	0.0000	0.0000	0.0000	0.0000	0.0000	0.0000
F - G6P	F	G6P	AM	1	0.0000	0.0000	0.0000	0.0000	0.0000	0.0000
F - Glu	F	Glu	AM	1	0.0000	0.0000	0.0000	0.0000	0.0000	0.0000
F - PEP	F	PEP	AM	1	0.0000	0.0000	0.0000	0.0000	0.0000	0.0000
F - Pyr	F	Pyr	AM	1	0.1422	0.3452	0.8530	2.0309	1.6044	10.3168
F - R5P	F	R5P	AM	1	0.0000	0.0000	0.0000	0.0000	0.0000	0.0000
F - S7P	F	S7P	AM	1	0.0000	0.0000	0.0000	0.0000	0.0000	0.0000
F - F16BP	F	F16BP	AM	1	0.0000	0.0000	0.0000	0.0000	0.0000	0.0000
F - 2PG+3PG	F	2PG+3PG	AM	1	0.0000	0.0000	0.0000	0.0000	0.0000	0.0000
F - X5P+Rl5P	F	X5P+Rl5P	AM	1	0.0000	0.0000	0.0000	0.0000	0.0000	0.0000
F - 6PG	F	6PG	AM	1	0.0000	0.0000	0.0000	0.0000	0.0000	0.0000
G - DHAP	G	DHAP	AM	1	0.0000	0.0000	0.0000	0.0000	0.0000	0.0000
G - E4P	G	E4P	AM	1	0.0000	0.0000	0.0000	0.0000	0.0000	0.0000
G - F6P	G	F6P	AM	1	0.0000	0.0000	0.0000	0.0000	0.0000	0.0000
G - G3P	G	G3P	AM	1	0.0000	0.0332	0.7976	0.4320	1.0635	0.6314
G - G6P	G	G6P	AM	1	100.0000	99.7747	97.0707	91.7834	88.7655	85.2165
G - Glu	G	Glu	AM	1	0.7661	0.6810	0.4937	0.6980	1.3960	1.6343
G - PEP	G	PEP	AM	1	0.0000	0.0000	0.0000	0.0000	0.0000	0.0000
G - Pyr	G	Pyr	AM	1	0.0000	0.0000	0.0812	0.2031	0.2843	0.5077
G - R5P	G	R5P	AM	1	0.0000	0.0000	0.0000	0.0000	0.0000	0.0000
G - S7P	G	S7P	AM	1	0.0000	0.0000	0.0000	0.0000	0.0000	0.0000
G - F16BP	G	F16BP	AM	1	0.0000	0.0000	0.0000	0.0000	0.0000	0.0000
G - 2PG+3PG	G	2PG+3PG	AM	1	0.0000	0.0000	0.0000	0.0000	0.0000	0.0000
G - X5P+Rl5P	G	X5P+Rl5P	AM	1	0.0000	0.0000	0.0000	0.0000	0.0000	0.0000
G - 6PG	G	6PG	AM	1	0.0000	0.0000	0.0000	0.0000	0.0000	0.0000
H - DHAP	H	DHAP	AM	1	0.0000	0.0000	0.0000	0.0000	0.0000	0.0000
H - E4P	H	E4P	AM	1	0.0000	0.0000	1.4559	1.6851	2.5344	2.0626
H - F6P	H	F6P	AM	1	0.0000	0.0000	0.0000	0.0000	0.0000	0.0000
H - G3P	H	G3P	AM	1	0.0000	0.0000	0.0000	0.0000	0.0000	0.0000
H - G6P	H	G6P	AM	1	0.0724	0.0644	0.0885	0.0805	0.1449	0.2173
H - Glu	H	Glu	AM	1	0.5277	0.9023	0.8853	0.9193	0.8001	1.0044
H - PEP	H	PEP	AM	1	0.0000	0.0000	0.0000	0.0000	0.0000	0.0000
H - Pyr	H	Pyr	AM	1	0.0000	0.1828	0.4062	0.8123	1.4622	4.2242
H - R5P	H	R5P	AM	1	0.0000	0.0000	0.0000	0.0000	0.0000	0.0000
H - S7P	H	S7P	AM	1	0.0000	0.0000	0.0000	0.0000	0.0000	0.0000
H - F16BP	H	F16BP	AM	1	100.0000	62.7193	32.1637	22.2222	17.6901	13.0117
H - 2PG+3PG	H	2PG+3PG	AM	1	0.0000	0.0000	0.0000	0.0000	0.0000	0.0000
H - X5P+Rl5P	H	X5P+Rl5P	AM	1	0.0000	0.0000	0.0000	0.0000	0.0000	0.0000
H - 6PG	H	6PG	AM	1	0.0000	0.0000	0.0000	0.0000	0.0000	0.0000
I - X5P + Rl5P	I	X5P + Rl5P	AM	1	0.0000	0.0000	0.0000	0.0000	0.0000	0.0000
I - 1.6-FP	I	1.6-FP	AM	1	0.0000	0.0000	0.0000	0.0000	0.0000	0.0000
I - 2 + 3-PG	I	2 + 3-PG	AM	1	0.0000	0.0000	0.0000	0.0000	0.0000	0.0000
I - 6PGlu	I	6PGlu	AM	1	0.0000	0.0000	0.0000	0.0000	0.0000	0.0000
I - DHAP	I	DHAP	AM	1	0.0000	0.0000	0.0000	0.0000	0.0000	0.0000
I - E4P	I	E4P	AM	1	0.0000	0.0000	0.0000	0.0000	0.0000	0.0000
I - F6P	I	F6P	AM	1	0.0000	0.0000	0.0000	0.0000	0.0000	0.0000
I - G3P	I	G3P	AM	1	0.1210	0.1748	0.1748	0.1479	0.2286	0.2017
I - G6P + F6P	I	G6P + F6P	AM	1	0.1309	0.1309	0.1637	0.1702	0.1506	0.1637
I - Glu	I	Glu	AM	1	0.0000	0.0000	0.0000	0.0000	0.0000	0.0000
I - PEP	I	PEP	AM	1	0.0000	0.0000	0.0000	0.0000	0.0000	0.0000
I - Pyr	I	Pyr	AM	1	0.0566	0.1320	0.0943	0.1320	0.2639	0.3959
I - R5P	I	R5P	AM	1	0.2564	0.3590	0.2770	0.2975	0.3795	0.3693
I - S7P	I	S7P	AM	1	100.0000	101.2997	102.9583	103.8866	97.3635	94.2691
J - DHAP	J	DHAP	AM	1	0.0000	0.0000	0.0000	0.0000	0.0000	0.0000
J - E4P	J	E4P	AM	1	0.0000	0.0000	0.0000	0.0000	0.0000	0.0000
J - F6P	J	F6P	AM	1	0.0000	0.0000	0.0000	0.0000	0.0000	0.0000
J - G3P	J	G3P	AM	1	-1.2296	0.8973	2.2599	2.4925	1.6949	1.4290
J - G6P	J	G6P	AM	1	0.0000	0.0000	0.0000	0.0000	0.0000	0.0000
J - Glu	J	Glu	AM	1	0.0000	0.0000	0.0000	0.0000	0.0000	0.0000
J - PEP	J	PEP	AM	1	0.0000	0.0000	0.0000	0.0000	0.0000	0.0000
J - Pyr	J	Pyr	AM	1	0.2437	0.3249	0.5890	1.2185	2.7011	6.9456
J - R5P	J	R5P	AM	1	2.2853	2.5675	2.3525	1.7879	1.8013	1.4115
J - S7P	J	S7P	AM	1	0.0000	0.0000	0.0000	0.0000	0.0000	0.0000
J - F16BP	J	F16BP	AM	1	0.0000	0.0000	0.0000	0.0000	0.0000	0.0000
J - 2PG+3PG	J	2PG+3PG	AM	1	0.0000	0.0000	0.0000	0.0000	0.0000	0.0000
J - X5P+Rl5P	J	X5P+Rl5P	AM	1	88.9179	74.5908	53.2812	35.6367	23.4101	9.1844
J - 6PG	J	6PG	AM	1	0.0000	0.0000	0.0000	0.0000	0.0000	0.0000
K - DHAP	K	DHAP	AM	1	0.0000	0.0000	0.0000	0.0000	0.0000	0.0000
K - E4P	K	E4P	AM	1	1.5503	6.5786	6.1202	4.6239	2.7770	1.7121
K - F6P	K	F6P	AM	1	0.0000	0.0000	0.0000	0.0000	0.0000	0.0000
K - G3P	K	G3P	AM	1	3.7222	1.1299	-0.4320	-0.5317	-0.3988	-0.6979
K - G6P	K	G6P	AM	1	0.0000	0.0000	0.0000	0.0000	0.0000	0.0000
K - Glu	K	Glu	AM	1	0.0000	0.0000	0.0000	0.0000	0.0000	0.0000
K - PEP	K	PEP	AM	1	0.0000	0.0000	0.0000	0.0000	0.0000	0.0000
K - Pyr	K	Pyr	AM	1	0.2234	0.7717	2.1527	6.1535	11.0479	16.6937
K - R5P	K	R5P	AM	1	7.6892	11.1977	12.2597	12.8915	12.6092	18.6047
K - S7P	K	S7P	AM	1	0.0000	0.0000	0.0000	0.0000	0.0000	0.0000
K - F16BP	K	F16BP	AM	1	0.0000	0.0000	0.0000	0.0000	0.0000	0.0000
K - 2PG+3PG	K	2PG+3PG	AM	1	0.0000	0.0000	0.0000	0.0000	0.0000	0.0000
K - X5P+Rl5P	K	X5P+Rl5P	AM	1	0.0000	2.2164	2.4772	3.1870	4.5922	5.6352
K - 6PG	K	6PG	AM	1	100.0000	102.8236	89.3289	91.3091	86.7437	74.4774
L - DHAP	L	DHAP	AM	1	0.0000	0.0000	0.0000	0.0000	0.0000	0.0000
L - E4P	L	E4P	AM	1	0.0944	0.1078	0.4179	0.5932	0.8358	0.8358
L - F6P	L	F6P	AM	1	100.0000	90.0465	84.3575	76.8829	68.8100	61.2024
L - G3P	L	G3P	AM	1	0.0000	1.1299	0.3656	1.1964	1.5952	1.7281
L - G6P	L	G6P	AM	1	0.0805	0.0805	0.1368	0.1529	0.1610	0.2414
L - Glu	L	Glu	AM	1	0.8342	0.5448	1.1406	1.2598	1.4300	2.4515
L - PEP	L	PEP	AM	1	0.0000	0.0000	0.0000	0.0000	0.0000	0.0000
L - Pyr	L	Pyr	AM	1	0.1422	0.1015	0.1219	0.4062	0.5483	1.4825
L - R5P	L	R5P	AM	1	0.0000	0.0000	0.0000	0.0000	0.0000	0.0000
L - S7P	L	S7P	AM	1	0.0000	0.0000	0.0000	0.0000	0.0000	0.0000
L - F16BP	L	F16BP	AM	1	0.0000	0.0000	0.0000	0.0000	0.0000	0.0000
L - 2PG+3PG	L	2PG+3PG	AM	1	0.0000	0.0000	0.0000	0.0000	0.0000	0.0000
L - X5P+Rl5P	L	X5P+Rl5P	AM	1	0.0000	0.0000	0.0000	0.0000	0.0000	0.0000
L - 6PG	L	6PG	AM	1	0.0000	0.0000	0.0000	0.0000	0.0000	0.0000
M - DHAP	M	DHAP	AM	1	0.0000	0.0000	0.0000	0.0000	0.0000	0.0000
M - E4P	M	E4P	AM	1	0.0000	0.0000	0.0000	0.0000	0.0000	0.0000
M - F6P	M	F6P	AM	1	0.0000	0.0000	0.0000	0.0000	0.0000	0.0000
M - G3P	M	G3P	AM	1	0.0000	0.0000	0.0000	0.0000	0.0000	0.0000
M - G6P	M	G6P	AM	1	0.0000	0.0000	0.0000	0.0000	0.0000	0.0000
M - Glu	M	Glu	AM	1	100.0000	98.0082	98.4168	99.5574	104.4603	100.0681
M - PEP	M	PEP	AM	1	0.0000	0.0000	0.0000	0.0000	0.0000	0.0000
M - Pyr	M	Pyr	AM	1	0.0609	0.1828	0.0406	0.1625	0.1015	0.1422
M - R5P	M	R5P	AM	1	0.0000	0.0000	0.0000	0.0000	0.0000	0.0000
M - S7P	M	S7P	AM	1	0.0000	0.0000	0.0000	0.0000	0.0000	0.0000
M - F16BP	M	F16BP	AM	1	0.0000	0.0000	0.0000	0.0000	0.0000	0.0000
M - 2PG+3PG	M	2PG+3PG	AM	1	0.0000	0.0000	0.0000	0.0000	0.0000	0.0000
M - X5P+Rl5P	M	X5P+Rl5P	AM	1	0.0000	0.0000	0.0000	0.0000	0.0000	0.0000
M - 6PG	M	6PG	AM	1	0.0000	0.0000	0.0000	0.0000	0.0000	0.0000
N - DHAP	N	DHAP	AM	1	0.6574	0.5032	1.3148	1.0145	0.5763	0.4302
N - E4P	N	E4P	AM	1	0.0000	0.0000	0.0000	0.0000	0.0000	0.0000
N - F6P	N	F6P	AM	1	0.0000	0.0000	0.0000	0.0000	0.0000	0.0000
N - G3P	N	G3P	AM	1	100.0000	108.2087	100.3323	72.9146	67.6637	6.0153
N - G6P	N	G6P	AM	1	0.0000	0.0000	0.0000	0.0000	0.0000	0.0000
N - Glu	N	Glu	AM	1	0.0000	0.0000	0.0000	0.0000	0.0000	0.0000
N - PEP	N	PEP	AM	1	0.0000	0.0000	0.0000	0.0000	0.0000	0.0000
N - Pyr	N	Pyr	AM	1	0.1828	0.1828	0.1422	0.2234	0.2234	0.4671
N - R5P	N	R5P	AM	1	0.0000	0.0000	0.0000	0.0000	0.0000	0.0000
N - S7P	N	S7P	AM	1	0.0000	0.0000	0.0000	0.0000	0.0000	0.0000
N - F16BP	N	F16BP	AM	1	0.0000	0.0000	0.0000	0.0000	0.0000	0.0000
N - 2PG+3PG	N	2PG+3PG	AM	1	0.0000	0.0000	0.0000	0.0000	0.0000	0.0000
N - X5P+Rl5P	N	X5P+Rl5P	AM	1	0.0000	0.0000	0.0000	0.0000	0.0000	0.0000
N - 6PG	N	6PG	AM	1	0.0000	0.0000	0.0000	0.0000	0.0000	0.0000
A - DHAP	A	DHAP	AM	2	0.0000	0.0000	0.0000	0.0000	0.0000	0.0000
A - E4P	A	E4P	AM	2	0.0000	0.0000	0.0000	0.0000	0.0000	0.0000
A - F6P	A	F6P	AM	2	0.0000	0.0000	0.0000	0.0000	0.0000	0.0000
A - G3P	A	G3P	AM	2	0.0000	0.0000	0.0000	0.0000	0.0000	0.0000
A - G6P	A	G6P	AM	2	0.0000	0.0000	0.0000	0.0000	0.0000	0.0000
A - Glu	A	Glu	AM	2	0.0000	0.0000	0.0000	0.2975	0.3493	0.3752
A - PEP	A	PEP	AM	2	0.0798	0.1152	0.1772	0.1329	0.1152	0.0886
A - Pyr	A	Pyr	AM	2	100.0000	102.0455	100.7998	100.2922	101.6610	99.1387
A - R5P	A	R5P	AM	2	0.0000	0.0000	0.0000	0.0000	0.0000	0.0000
A - S7P	A	S7P	AM	2	0.0000	0.0000	0.0000	0.0000	0.0000	0.0000
A - F16BP	A	F16BP	AM	2	0.0000	0.0000	0.0000	0.0000	0.0000	0.0000
A - 2PG+3PG	A	2PG+3PG	AM	2	0.0000	0.0000	0.0000	0.0000	0.0000	0.0000
A - X5P+Rl5P	A	X5P+Rl5P	AM	2	0.0000	0.0000	0.0000	0.0000	0.0000	0.0000
A - 6PG	A	6PG	AM	2	0.0000	0.0000	0.0000	0.0000	0.0000	0.0000
B - DHAP	B	DHAP	AM	2	0.0000	0.0000	0.0000	0.0000	0.0000	0.0000
B - E4P	B	E4P	AM	2	0.0000	0.0000	0.0000	0.0000	0.0000	0.0000
B - F6P	B	F6P	AM	2	0.0000	0.0000	0.0000	0.0000	0.0000	0.0000
B - G3P	B	G3P	AM	2	0.0000	0.0000	0.0000	0.0000	0.0000	0.0000
B - G6P	B	G6P	AM	2	0.0000	0.0000	0.0000	0.0000	0.0000	0.0000
B - Glu	B	Glu	AM	2	0.0000	0.0000	0.0000	0.0000	0.0000	0.0000
B - PEP	B	PEP	AM	2	0.0000	0.0000	0.0000	0.0000	0.0000	0.0000
B - Pyr	B	Pyr	AM	2	0.0923	0.0000	0.0000	0.1230	0.3076	0.3076
B - R5P	B	R5P	AM	2	0.0000	0.0000	0.0000	0.0000	0.0000	0.0000
B - S7P	B	S7P	AM	2	0.0000	0.0000	0.0000	0.0000	0.0000	0.0000
B - F16BP	B	F16BP	AM	2	0.0000	0.0000	0.0000	0.0000	0.0000	0.0000
B - 2PG+3PG	B	2PG+3PG	AM	2	100.0000	90.4959	88.6708	85.9504	83.7121	83.7121
B - X5P+Rl5P	B	X5P+Rl5P	AM	2	0.0000	0.0000	0.0000	0.0000	0.0000	0.0000
B - 6PG	B	6PG	AM	2	0.0000	0.0000	0.0000	0.0000	0.0000	0.0000
C - DHAP	C	DHAP	AM	2	0.0000	0.0000	0.0000	0.0000	0.0000	0.0000
C - E4P	C	E4P	AM	2	0.0000	0.0000	0.0000	0.0000	0.0000	0.0000
C - F6P	C	F6P	AM	2	0.0000	0.0000	0.0000	0.0000	0.0000	0.0000
C - G3P	C	G3P	AM	2	0.0000	0.4727	0.8696	1.2431	1.8268	2.6147
C - G6P	C	G6P	AM	2	0.0000	0.0000	0.0000	0.0000	0.0000	0.0000
C - Glu	C	Glu	AM	2	0.0000	0.0000	0.0000	0.0000	0.0000	0.0000
C - PEP	C	PEP	AM	2	0.0000	0.0000	0.0000	0.0000	0.0000	0.0000
C - Pyr	C	Pyr	AM	2	0.0308	0.1230	0.1999	0.5844	2.0609	3.8450
C - R5P	C	R5P	AM	2	6.3197	6.1550	6.3956	5.8511	6.6489	5.4965
C - S7P	C	S7P	AM	2	0.0000	0.0000	0.0000	0.0000	0.0000	0.0000
C - F16BP	C	F16BP	AM	2	0.0000	0.0000	0.0000	0.0000	0.0000	0.0000
C - 2PG+3PG	C	2PG+3PG	AM	2	0.0000	0.0000	0.0000	0.0000	0.0000	0.0000
C - X5P+Rl5P	C	X5P+Rl5P	AM	2	100.0000	96.7756	96.7969	90.1777	81.7069	59.4339
C - 6PG	C	6PG	AM	2	0.0000	0.0000	0.0000	0.0000	0.0000	0.0000
D - DHAP	D	DHAP	AM	2	0.0000	0.0000	0.0000	0.0000	0.0000	0.0000
D - E4P	D	E4P	AM	2	0.0245	0.0491	0.0572	0.0654	0.0900	0.0327
D - F6P	D	F6P	AM	2	0.0000	0.0000	0.0000	0.0000	0.0000	0.0000
D - G3P	D	G3P	AM	2	0.0000	0.6187	0.9163	1.0330	1.1439	1.2431
D - G6P	D	G6P	AM	2	0.0000	0.0000	0.0000	0.0000	0.0000	0.0000
D - Glu	D	Glu	AM	2	0.0000	0.0000	0.0000	0.0000	0.0000	0.0000
D - PEP	D	PEP	AM	2	0.0000	0.0000	0.0000	0.0000	0.0000	0.0000
D - Pyr	D	Pyr	AM	2	0.0000	0.0000	0.1077	0.0615	0.8613	0.2922
D - R5P	D	R5P	AM	2	100.0000	97.8723	96.8085	99.1895	95.0735	96.1246
D - S7P	D	S7P	AM	2	0.0000	0.0000	0.0000	0.0000	0.0000	0.0000
D - F16BP	D	F16BP	AM	2	0.0000	0.0000	0.0000	0.0000	0.0000	0.0000
D - 2PG+3PG	D	2PG+3PG	AM	2	0.0000	0.0000	0.0000	0.0000	0.0000	0.0000
D - X5P+Rl5P	D	X5P+Rl5P	AM	2	16.3350	17.6865	20.9216	19.9319	16.7181	16.1009
D - 6PG	D	6PG	AM	2	0.0000	0.0000	0.0000	0.0000	0.0000	0.0000
E - DHAP	E	DHAP	AM	2	0.0000	0.0000	0.0000	0.0000	0.0000	0.0000
E - E4P	E	E4P	AM	2	0.0000	0.0000	0.0000	0.0000	0.0000	0.0000
E - F6P	E	F6P	AM	2	0.0000	0.0000	0.0000	0.0000	0.0000	0.0000
E - G3P	E	G3P	AM	2	0.0000	0.0000	0.0000	0.0000	0.0000	0.0000
E - G6P	E	G6P	AM	2	0.0000	0.0000	0.0000	0.0000	0.0000	0.0000
E - Glu	E	Glu	AM	2	0.3622	0.3364	0.2975	0.5821	1.0867	0.6468
E - PEP	E	PEP	AM	2	100.0000	94.0806	85.0244	67.5853	51.5906	6.4422
E - Pyr	E	Pyr	AM	2	0.7690	7.4592	18.3636	35.2815	47.7084	75.6844
E - R5P	E	R5P	AM	2	0.0000	0.0000	0.0000	0.0000	0.0000	0.0000
E - S7P	E	S7P	AM	2	0.0000	0.0000	0.0000	0.0000	0.0000	0.0000
E - F16BP	E	F16BP	AM	2	0.0000	0.0000	0.0000	0.0000	0.0000	0.0000
E - 2PG+3PG	E	2PG+3PG	AM	2	0.0000	0.0000	0.0000	0.0000	0.0000	0.0000
E - X5P+Rl5P	E	X5P+Rl5P	AM	2	0.0000	0.0000	0.0000	0.0000	0.0000	0.0000
E - 6PG	E	6PG	AM	2	0.0000	0.0000	0.0000	0.0000	0.0000	0.0000
F - DHAP	F	DHAP	AM	2	100.0000	100.0000	100.8144	98.4540	81.0615	84.5883
F - E4P	F	E4P	AM	2	0.0000	0.0000	0.0000	0.0000	0.0000	0.0000
F - F6P	F	F6P	AM	2	0.0000	0.0000	0.0000	0.0000	0.0000	0.0000
F - G3P	F	G3P	AM	2	0.0000	0.0000	0.0000	0.0000	0.0000	0.0000
F - G6P	F	G6P	AM	2	0.0000	0.0000	0.0000	0.0000	0.0000	0.0000
F - Glu	F	Glu	AM	2	0.0000	0.1035	0.0000	0.0000	0.4269	0.2070
F - PEP	F	PEP	AM	2	0.0000	0.0000	0.0000	0.0000	0.0000	0.0000
F - Pyr	F	Pyr	AM	2	0.0000	0.1384	0.0615	0.1384	0.4306	0.6767
F - R5P	F	R5P	AM	2	0.0000	0.0000	0.0000	0.0000	0.0000	0.0000
F - S7P	F	S7P	AM	2	0.0000	0.0000	0.0000	0.0000	0.0000	0.0000
F - F16BP	F	F16BP	AM	2	0.0000	0.0000	0.0000	0.0000	0.0000	0.0000
F - 2PG+3PG	F	2PG+3PG	AM	2	0.0000	0.0000	0.0000	0.0000	0.0000	0.0000
F - X5P+Rl5P	F	X5P+Rl5P	AM	2	0.0000	0.0000	0.0000	0.0000	0.0000	0.0000
F - 6PG	F	6PG	AM	2	0.0000	0.0000	0.0000	0.0000	0.0000	0.0000
G - DHAP	G	DHAP	AM	2	0.0000	0.0000	0.0000	0.0000	0.0000	0.0000
G - E4P	G	E4P	AM	2	0.0000	0.0000	0.0000	0.0000	0.0000	0.0000
G - F6P	G	F6P	AM	2	0.0000	0.0000	0.0000	0.0000	0.0000	0.0000
G - G3P	G	G3P	AM	2	0.0000	0.2101	0.3210	0.3735	0.3560	0.4202
G - G6P	G	G6P	AM	2	100.0000	91.4060	90.9747	91.7296	91.7363	90.5231
G - Glu	G	Glu	AM	2	0.4787	0.2199	0.2199	0.4010	1.5524	1.3066
G - PEP	G	PEP	AM	2	0.0000	0.0000	0.0000	0.0000	0.0000	0.0000
G - Pyr	G	Pyr	AM	2	0.0000	0.0461	0.1230	0.0769	0.4460	0.0923
G - R5P	G	R5P	AM	2	0.0000	0.0000	0.0000	0.0000	0.0000	0.0000
G - S7P	G	S7P	AM	2	0.0000	0.0000	0.0000	0.0000	0.0000	0.0000
G - F16BP	G	F16BP	AM	2	0.0000	0.0000	0.0000	0.0000	0.0000	0.0000
G - 2PG+3PG	G	2PG+3PG	AM	2	0.0000	0.0000	0.0000	0.0000	0.0000	0.0000
G - X5P+Rl5P	G	X5P+Rl5P	AM	2	0.0000	0.0000	0.0000	0.0000	0.0000	0.0000
G - 6PG	G	6PG	AM	2	0.0000	0.0000	0.0000	0.0000	0.0000	0.0000
H - DHAP	H	DHAP	AM	2	0.0000	0.0000	0.0000	0.0000	0.0000	0.0000
H - E4P	H	E4P	AM	2	0.0000	0.0000	0.0000	0.0000	0.0000	0.0000
H - F6P	H	F6P	AM	2	0.1408	0.1260	0.1556	0.2224	0.3854	0.7189
H - G3P	H	G3P	AM	2	0.0000	0.0000	0.0000	0.0000	0.0000	0.0000
H - G6P	H	G6P	AM	2	0.0000	0.0000	0.0000	0.0000	0.0000	0.0000
H - Glu	H	Glu	AM	2	0.2458	0.1035	0.1294	0.0000	0.5692	0.4010
H - PEP	H	PEP	AM	2	0.0000	0.0000	0.0000	0.0000	0.0000	0.0000
H - Pyr	H	Pyr	AM	2	0.0769	0.0615	0.0923	0.1230	0.1846	0.2922
H - R5P	H	R5P	AM	2	0.0000	0.0000	0.0000	0.0000	0.0000	0.0000
H - S7P	H	S7P	AM	2	0.0000	0.0000	0.0000	0.0000	0.0000	0.0000
H - F16BP	H	F16BP	AM	2	100.0000	79.1372	70.6506	72.7016	71.7822	60.6082
H - 2PG+3PG	H	2PG+3PG	AM	2	0.0000	0.0000	0.0000	0.0000	0.0000	0.0000
H - X5P+Rl5P	H	X5P+Rl5P	AM	2	0.0000	0.0000	0.0000	0.0000	0.0000	0.0000
H - 6PG	H	6PG	AM	2	0.0000	0.0000	0.0000	0.0000	0.0000	0.0000
I - X5P + Rl5P	I	X5P + Rl5P	AM	2	0.0000	0.0000	0.0000	0.0000	0.0000	0.0000
I - 1.6-FP	I	1.6-FP	AM	2	0.0000	0.0000	0.0000	0.0000	0.0000	0.0000
I - 2 + 3-PG	I	2 + 3-PG	AM	2	0.0000	0.0000	0.0000	0.0000	0.0000	0.0000
I - 6PGlu	I	6PGlu	AM	2	0.0000	0.0000	0.0000	0.0000	0.0000	0.0000
I - DHAP	I	DHAP	AM	2	0.0000	0.0000	0.0000	0.0000	0.0000	0.0000
I - E4P	I	E4P	AM	2	0.0000	0.0000	0.0000	0.0000	0.0000	0.0000
I - F6P	I	F6P	AM	2	0.0000	0.0000	0.0000	0.0000	0.0000	0.0000
I - G3P	I	G3P	AM	2	0.1210	0.1748	0.1748	0.1479	0.2286	0.2017
I - G6P + F6P	I	G6P + F6P	AM	2	0.1309	0.1309	0.1637	0.1702	0.1506	0.1637
I - Glu	I	Glu	AM	2	0.0000	0.0000	0.0000	0.0000	0.0000	0.0000
I - PEP	I	PEP	AM	2	0.0000	0.0000	0.0000	0.0000	0.0000	0.0000
I - Pyr	I	Pyr	AM	2	0.0566	0.1320	0.0943	0.1320	0.2639	0.3959
I - R5P	I	R5P	AM	2	0.2564	0.3590	0.2770	0.2975	0.3795	0.3693
I - S7P	I	S7P	AM	2	100.0000	101.2997	102.9583	103.8866	97.3635	94.2691
J - DHAP	J	DHAP	AM	2	0.0000	0.0000	0.0000	0.0000	0.0000	0.0000
J - E4P	J	E4P	AM	2	0.0000	0.0000	0.0000	0.0000	0.0000	0.0000
J - F6P	J	F6P	AM	2	0.0000	0.0000	0.0000	0.0000	0.0000	0.0000
J - G3P	J	G3P	AM	2	0.1634	0.3327	0.5603	0.8696	1.4591	1.6925
J - G6P	J	G6P	AM	2	0.0000	0.0000	0.0000	0.0000	0.0000	0.0000
J - Glu	J	Glu	AM	2	0.0000	0.0000	0.0000	0.0000	0.0000	0.0000
J - PEP	J	PEP	AM	2	0.0000	0.0000	0.0000	0.0000	0.0000	0.0000
J - Pyr	J	Pyr	AM	2	0.1538	0.1538	0.2461	0.4460	0.6152	1.4457
J - R5P	J	R5P	AM	2	1.8617	2.1403	2.0390	1.8870	1.6464	1.5831
J - S7P	J	S7P	AM	2	0.0000	0.0000	0.0000	0.0000	0.0000	0.0000
J - F16BP	J	F16BP	AM	2	0.0000	0.0000	0.0000	0.0000	0.0000	0.0000
J - 2PG+3PG	J	2PG+3PG	AM	2	0.0000	0.0000	0.0000	0.0000	0.0000	0.0000
J - X5P+Rl5P	J	X5P+Rl5P	AM	2	89.5924	87.4747	89.8904	78.5996	73.0978	57.0501
J - 6PG	J	6PG	AM	2	0.0000	0.0000	0.0000	0.0000	0.0000	0.0000
K - DHAP	K	DHAP	AM	2	0.0000	0.0000	0.0000	0.0000	0.0000	0.0000
K - E4P	K	E4P	AM	2	0.0736	0.1963	0.3353	0.5315	0.9567	1.0140
K - F6P	K	F6P	AM	2	0.0000	0.0000	0.0000	0.0000	0.0000	0.0000
K - G3P	K	G3P	AM	2	0.1984	0.2685	0.3560	0.3385	0.3969	0.3443
K - G6P	K	G6P	AM	2	0.0000	0.0000	0.0000	0.0000	0.0000	0.0000
K - Glu	K	Glu	AM	2	0.0000	0.0000	0.0000	0.0000	0.0000	0.0000
K - PEP	K	PEP	AM	2	0.0000	0.0000	0.0000	0.0000	0.0000	0.0000
K - Pyr	K	Pyr	AM	2	0.0615	0.1077	0.0615	0.1538	0.5537	1.4149
K - R5P	K	R5P	AM	2	3.5334	6.6996	10.5496	13.8804	21.0993	24.9620
K - S7P	K	S7P	AM	2	0.0000	0.0000	0.0000	0.0000	0.0000	0.0000
K - F16BP	K	F16BP	AM	2	0.0000	0.0000	0.0000	0.0000	0.0000	0.0000
K - 2PG+3PG	K	2PG+3PG	AM	2	0.6543	0.6543	1.1708	0.6887	0.8264	0.8609
K - X5P+Rl5P	K	X5P+Rl5P	AM	2	0.3086	0.7130	1.3196	1.6282	2.7030	3.6288
K - 6PG	K	6PG	AM	2	100.0000	103.1076	97.1059	92.8877	84.9637	76.2067
L - DHAP	L	DHAP	AM	2	0.0000	0.0000	0.0000	0.0000	0.0000	0.0000
L - E4P	L	E4P	AM	2	0.0000	0.0000	0.0245	0.0409	0.2780	0.4825
L - F6P	L	F6P	AM	2	100.0000	96.7017	98.8734	95.9754	83.3753	82.1079
L - G3P	L	G3P	AM	2	0.0000	-0.0350	0.0233	0.0759	0.1284	0.1167
L - G6P	L	G6P	AM	2	0.2157	0.1685	0.1955	0.1820	0.3505	0.4583
L - Glu	L	Glu	AM	2	0.1682	0.1682	0.1682	0.6339	1.5136	2.1992
L - PEP	L	PEP	AM	2	0.0000	0.0000	0.0000	0.0000	0.0000	0.0000
L - Pyr	L	Pyr	AM	2	0.0615	0.0461	0.0615	0.1384	0.3691	0.5998
L - R5P	L	R5P	AM	2	0.0000	0.0000	0.0000	0.0000	0.0000	0.0000
L - S7P	L	S7P	AM	2	0.0000	0.0000	0.0000	0.0000	0.0000	0.0000
L - F16BP	L	F16BP	AM	2	0.0000	0.0000	0.0000	0.0000	0.0000	0.0000
L - 2PG+3PG	L	2PG+3PG	AM	2	0.0000	0.0000	0.0000	0.0000	0.0000	0.0000
L - X5P+Rl5P	L	X5P+Rl5P	AM	2	0.0000	0.0000	0.0000	0.0000	0.0000	0.0000
L - 6PG	L	6PG	AM	2	0.0000	0.0000	0.0000	0.0000	0.0000	0.0000
M - DHAP	M	DHAP	AM	2	0.0000	0.0000	0.0000	0.0000	0.0000	0.0000
M - E4P	M	E4P	AM	2	0.0000	0.0000	0.0000	0.0000	0.0000	0.0000
M - F6P	M	F6P	AM	2	0.0000	0.0000	0.0000	0.0000	0.0000	0.0000
M - G3P	M	G3P	AM	2	0.0000	0.0000	0.0000	0.0000	0.0000	0.0000
M - G6P	M	G6P	AM	2	0.0000	0.0000	0.0000	0.0000	0.0000	0.0000
M - Glu	M	Glu	AM	2	100.0000	100.0000	99.1462	99.0298	94.9159	96.2354
M - PEP	M	PEP	AM	2	0.0000	0.0000	0.0000	0.0000	0.0000	0.0000
M - Pyr	M	Pyr	AM	2	0.0000	0.0000	0.0000	0.0308	0.1999	0.1230
M - R5P	M	R5P	AM	2	0.0000	0.0000	0.0000	0.0000	0.0000	0.0000
M - S7P	M	S7P	AM	2	0.0000	0.0000	0.0000	0.0000	0.0000	0.0000
M - F16BP	M	F16BP	AM	2	0.0000	0.0000	0.0000	0.0000	0.0000	0.0000
M - 2PG+3PG	M	2PG+3PG	AM	2	0.0000	0.0000	0.0000	0.0000	0.0000	0.0000
M - X5P+Rl5P	M	X5P+Rl5P	AM	2	0.0000	0.0000	0.0000	0.0000	0.0000	0.0000
M - 6PG	M	6PG	AM	2	0.0000	0.0000	0.0000	0.0000	0.0000	0.0000
N - DHAP	N	DHAP	AM	2	0.0000	8.4685	6.8259	6.8811	3.1127	1.3113
N - E4P	N	E4P	AM	2	0.0000	0.0000	0.0000	0.0000	0.0000	0.0000
N - F6P	N	F6P	AM	2	0.0000	0.0000	0.0000	0.0000	0.0000	0.0000
N - G3P	N	G3P	AM	2	100.0000	100.0000	90.3875	78.0553	11.6552	0.4961
N - G6P	N	G6P	AM	2	0.0000	0.0000	0.0000	0.0000	0.0000	0.0000
N - Glu	N	Glu	AM	2	0.0000	0.0000	0.0000	0.0000	0.0000	0.0000
N - PEP	N	PEP	AM	2	0.0000	0.0000	0.0000	0.0000	0.0000	0.0000
N - Pyr	N	Pyr	AM	2	0.0000	0.1077	0.0615	0.0923	0.3691	0.9689
N - R5P	N	R5P	AM	2	0.0000	0.0000	0.0000	0.0000	0.0000	0.0000
N - S7P	N	S7P	AM	2	0.0000	0.0000	0.0000	0.0000	0.0000	0.0000
N - F16BP	N	F16BP	AM	2	0.0000	0.0000	0.0000	0.0000	0.0000	0.0000
N - 2PG+3PG	N	2PG+3PG	AM	2	0.0000	0.0000	0.0000	0.0000	0.0000	0.0000
N - X5P+Rl5P	N	X5P+Rl5P	AM	2	0.0000	0.0000	0.0000	0.0000	0.0000	0.0000
N - 6PG	N	6PG	AM	2	0.0000	0.0000	0.0000	0.0000	0.0000	0.0000
A - DHAP	A	DHAP	AM	3	0.0000	0.0000	0.0000	0.0000	0.0000	0.0000
A - E4P	A	E4P	AM	3	0.0000	0.0000	0.0000	0.0000	0.0000	0.0000
A - F6P	A	F6P	AM	3	0.0000	0.0000	0.0000	0.0000	0.0000	0.0000
A - G3P	A	G3P	AM	3	0.0000	0.0000	0.0000	0.0000	0.0000	0.0000
A - G6P	A	G6P	AM	3	0.0000	0.0000	0.0000	0.0000	0.0000	0.0000
A - Glu	A	Glu	AM	3	0.0000	0.0000	0.0000	0.0000	0.0000	0.0000
A - PEP	A	PEP	AM	3	0.0000	0.0000	0.0000	0.0000	0.0000	0.0000
A - Pyr	A	Pyr	AM	3	100.0000	98.8524	96.5050	94.2879	91.0276	106.5728
A - R5P	A	R5P	AM	3	0.0000	0.0000	0.0000	0.0000	0.0000	0.0000
A - S7P	A	S7P	AM	3	0.0000	0.0000	0.0000	0.0000	0.0000	0.0000
A - F16BP	A	F16BP	AM	3	0.0000	0.0000	0.0000	0.0000	0.0000	0.0000
A - 2PG+3PG	A	2PG+3PG	AM	3	0.0000	0.0000	0.0000	0.0000	0.0000	0.0000
A - X5P+Rl5P	A	X5P+Rl5P	AM	3	0.0000	0.0000	0.0000	0.0000	0.0000	0.0000
A - 6PG	A	6PG	AM	3	0.0000	0.0000	0.0000	0.0000	0.0000	0.0000
B - DHAP	B	DHAP	AM	3	0.0000	0.0000	0.0000	0.0000	0.0000	0.0000
B - E4P	B	E4P	AM	3	0.0000	0.0000	0.0000	0.0000	0.0000	0.0000
B - F6P	B	F6P	AM	3	0.0000	0.0000	0.0000	0.0000	0.0000	0.0000
B - G3P	B	G3P	AM	3	0.0000	0.0000	0.0000	0.0000	0.0000	0.0000
B - G6P	B	G6P	AM	3	0.0000	0.0000	0.0000	0.0000	0.0000	0.0000
B - Glu	B	Glu	AM	3	0.0000	0.0000	0.0000	0.0000	0.0000	0.0000
B - PEP	B	PEP	AM	3	0.0000	0.0000	0.0000	0.0000	0.0000	0.0000
B - Pyr	B	Pyr	AM	3	0.2347	0.3391	0.4434	0.4695	0.6781	1.1215
B - R5P	B	R5P	AM	3	0.0000	0.0000	0.0000	0.0000	0.0000	0.0000
B - S7P	B	S7P	AM	3	0.0000	0.0000	0.0000	0.0000	0.0000	0.0000
B - F16BP	B	F16BP	AM	3	0.0000	0.0000	0.0000	0.0000	0.0000	0.0000
B - 2PG+3PG	B	2PG+3PG	AM	3	100.0000	77.1739	35.5072	17.2101	18.6594	14.3116
B - X5P+Rl5P	B	X5P+Rl5P	AM	3	0.0000	0.0000	0.0000	0.0000	0.0000	0.0000
B - 6PG	B	6PG	AM	3	0.0000	0.0000	0.0000	0.0000	0.0000	0.0000
C - DHAP	C	DHAP	AM	3	0.0000	0.0000	0.0000	0.0000	0.0000	0.0000
C - E4P	C	E4P	AM	3	0.0000	0.0000	0.0000	0.0000	0.0000	0.0000
C - F6P	C	F6P	AM	3	0.0000	0.0000	0.0000	0.0000	0.0000	0.0000
C - G3P	C	G3P	AM	3	-0.2879	1.1392	1.0516	0.4757	0.3130	0.1627
C - G6P	C	G6P	AM	3	0.0000	0.0000	0.0000	0.0000	0.0000	0.0000
C - Glu	C	Glu	AM	3	0.0000	0.0000	0.0000	0.0000	0.0000	0.0000
C - PEP	C	PEP	AM	3	0.0000	0.0000	0.0000	0.0000	0.0000	0.0000
C - Pyr	C	Pyr	AM	3	0.2869	1.0172	2.1909	5.6338	8.7898	22.0918
C - R5P	C	R5P	AM	3	5.6229	4.8491	5.3392	4.9781	4.8749	5.3134
C - S7P	C	S7P	AM	3	0.0000	0.0000	0.0000	0.0000	0.0000	0.0000
C - F16BP	C	F16BP	AM	3	0.0000	0.0000	0.0000	0.0000	0.0000	0.0000
C - 2PG+3PG	C	2PG+3PG	AM	3	0.0000	0.0000	0.0000	0.0000	0.0000	0.0000
C - X5P+Rl5P	C	X5P+Rl5P	AM	3	100.0000	71.3703	42.4286	20.5664	10.1752	1.7759
C - 6PG	C	6PG	AM	3	0.0000	0.0000	0.0000	0.0000	0.0000	0.0000
D - DHAP	D	DHAP	AM	3	0.0000	0.0000	0.0000	0.0000	0.0000	0.0000
D - E4P	D	E4P	AM	3	0.0000	0.0000	0.0000	0.4415	0.5475	0.4415
D - F6P	D	F6P	AM	3	0.0000	0.0000	0.0000	0.0000	0.0000	0.0000
D - G3P	D	G3P	AM	3	-0.2629	0.4006	0.8763	1.2268	1.2143	0.9264
D - G6P	D	G6P	AM	3	0.0000	0.0000	0.0000	0.0000	0.0000	0.0000
D - Glu	D	Glu	AM	3	0.0000	0.0000	0.0000	0.0000	0.0000	0.0000
D - PEP	D	PEP	AM	3	0.0000	0.0000	0.0000	0.0000	0.0000	0.0000
D - Pyr	D	Pyr	AM	3	0.1043	0.2087	0.3912	0.8868	2.0344	5.6860
D - R5P	D	R5P	AM	3	100.0000	90.8434	75.2386	64.5344	61.4393	50.1161
D - S7P	D	S7P	AM	3	0.0000	0.0000	0.0000	0.0000	0.0000	0.0000
D - F16BP	D	F16BP	AM	3	0.0000	0.0000	0.0000	0.0000	0.0000	0.0000
D - 2PG+3PG	D	2PG+3PG	AM	3	0.0000	0.0000	0.0000	0.0000	0.0000	0.0000
D - X5P+Rl5P	D	X5P+Rl5P	AM	3	14.4228	11.5671	6.4315	9.6232	9.9832	10.9671
D - 6PG	D	6PG	AM	3	0.0000	0.0000	0.0000	0.0000	0.0000	0.0000
E - DHAP	E	DHAP	AM	3	0.0000	0.0000	0.0000	0.0000	0.0000	0.0000
E - E4P	E	E4P	AM	3	0.0000	0.0000	0.0000	0.0000	0.0000	0.0000
E - F6P	E	F6P	AM	3	0.0000	0.0000	0.0000	0.0000	0.0000	0.0000
E - G3P	E	G3P	AM	3	0.0000	0.0000	0.0000	0.0000	0.0000	0.0000
E - G6P	E	G6P	AM	3	0.0000	0.0000	0.0000	0.0000	0.0000	0.0000
E - Glu	E	Glu	AM	3	0.0000	0.0000	0.0000	0.0000	0.0000	0.0000
E - PEP	E	PEP	AM	3	100.0000	91.3155	74.3755	53.8437	36.4319	10.3034
E - Pyr	E	Pyr	AM	3	0.3391	8.0595	17.8665	30.9598	52.2170	90.8190
E - R5P	E	R5P	AM	3	0.0000	0.0000	0.0000	0.0000	0.0000	0.0000
E - S7P	E	S7P	AM	3	0.0000	0.0000	0.0000	0.0000	0.0000	0.0000
E - F16BP	E	F16BP	AM	3	0.0000	0.0000	0.0000	0.0000	0.0000	0.0000
E - 2PG+3PG	E	2PG+3PG	AM	3	0.0000	0.0000	0.0000	0.0000	0.0000	0.0000
E - X5P+Rl5P	E	X5P+Rl5P	AM	3	0.0000	0.0000	0.0000	0.0000	0.0000	0.0000
E - 6PG	E	6PG	AM	3	0.0000	0.0000	0.0000	0.0000	0.0000	0.0000
F - DHAP	F	DHAP	AM	3	100.0000	63.2915	35.7413	7.1483	5.7126	0.1814
F - E4P	F	E4P	AM	3	0.0000	0.0000	0.0000	0.0000	0.0000	0.0000
F - F6P	F	F6P	AM	3	0.0000	0.0000	0.0000	0.0000	0.0000	0.0000
F - G3P	F	G3P	AM	3	0.0000	0.0000	0.0000	0.0000	0.0000	0.0000
F - G6P	F	G6P	AM	3	0.0000	0.0000	0.0000	0.0000	0.0000	0.0000
F - Glu	F	Glu	AM	3	0.0000	0.0000	0.0000	0.0000	0.0000	0.0000
F - PEP	F	PEP	AM	3	0.0000	0.0000	0.0000	0.0000	0.0000	0.0000
F - Pyr	F	Pyr	AM	3	0.2087	0.5477	0.9911	7.6682	5.6860	13.3020
F - R5P	F	R5P	AM	3	0.0000	0.0000	0.0000	0.0000	0.0000	0.0000
F - S7P	F	S7P	AM	3	0.0000	0.0000	0.0000	0.0000	0.0000	0.0000
F - F16BP	F	F16BP	AM	3	0.0000	0.0000	0.0000	0.0000	0.0000	0.0000
F - 2PG+3PG	F	2PG+3PG	AM	3	0.0000	0.0000	0.0000	0.0000	0.0000	0.0000
F - X5P+Rl5P	F	X5P+Rl5P	AM	3	0.0000	0.0000	0.0000	0.0000	0.0000	0.0000
F - 6PG	F	6PG	AM	3	0.0000	0.0000	0.0000	0.0000	0.0000	0.0000
G - DHAP	G	DHAP	AM	3	0.0000	0.0000	0.0000	0.0000	0.0000	0.0000
G - E4P	G	E4P	AM	3	0.0000	0.0000	0.0000	0.0000	0.0000	0.0000
G - F6P	G	F6P	AM	3	0.0000	0.0000	0.0000	0.0000	0.0000	0.0000
G - G3P	G	G3P	AM	3	0.0000	0.2504	0.1502	-0.0501	0.0125	-0.1002
G - G6P	G	G6P	AM	3	100.0000	96.5871	86.0405	83.1665	82.4352	86.8617
G - Glu	G	Glu	AM	3	1.4791	2.2263	1.8451	4.0561	3.6292	3.7969
G - PEP	G	PEP	AM	3	0.0000	0.0000	0.0000	0.0000	0.0000	0.0000
G - Pyr	G	Pyr	AM	3	0.2347	0.2347	0.4434	0.2869	0.5477	1.0433
G - R5P	G	R5P	AM	3	0.0000	0.0000	0.0000	0.0000	0.0000	0.0000
G - S7P	G	S7P	AM	3	0.0000	0.0000	0.0000	0.0000	0.0000	0.0000
G - F16BP	G	F16BP	AM	3	0.0000	0.0000	0.0000	0.0000	0.0000	0.0000
G - 2PG+3PG	G	2PG+3PG	AM	3	0.0000	0.0000	0.0000	0.0000	0.0000	0.0000
G - X5P+Rl5P	G	X5P+Rl5P	AM	3	0.0000	0.0000	0.0000	0.0000	0.0000	0.0000
G - 6PG	G	6PG	AM	3	0.0000	0.0000	0.0000	0.0000	0.0000	0.0000
H - DHAP	H	DHAP	AM	3	0.0000	0.0000	0.0000	0.0000	0.0000	0.0000
H - E4P	H	E4P	AM	3	0.0000	0.5298	1.5542	2.1899	1.8897	1.5188
H - F6P	H	F6P	AM	3	0.0000	0.0000	0.0000	0.0000	0.0000	0.0000
H - G3P	H	G3P	AM	3	0.0000	0.3005	0.2504	0.3756	0.0000	0.0000
H - G6P	H	G6P	AM	3	0.0000	0.0000	0.0000	0.0000	0.0000	0.0000
H - Glu	H	Glu	AM	3	1.3419	0.0000	1.5554	3.7206	3.1107	2.4703
H - PEP	H	PEP	AM	3	0.0000	0.0000	0.0000	0.0000	0.0000	0.0000
H - Pyr	H	Pyr	AM	3	0.1565	0.5216	0.7303	1.5128	4.0949	6.8597
H - R5P	H	R5P	AM	3	0.0000	0.0000	0.0000	0.0000	0.0000	0.0000
H - S7P	H	S7P	AM	3	0.0000	0.0000	0.0000	0.0000	0.0000	0.0000
H - F16BP	H	F16BP	AM	3	100.0000	34.8837	20.9302	9.3023	9.3023	6.9767
H - 2PG+3PG	H	2PG+3PG	AM	3	0.0000	0.0000	0.0000	0.0000	0.0000	0.0000
H - X5P+Rl5P	H	X5P+Rl5P	AM	3	0.0000	0.0000	0.0000	0.0000	0.0000	0.0000
H - 6PG	H	6PG	AM	3	0.0000	0.0000	0.0000	0.0000	0.0000	0.0000
I - DHAP	I	DHAP	AM	3	0.0000	0.0000	0.0000	0.0000	0.0000	0.0000
I - E4P	I	E4P	AM	3	0.0000	0.0000	0.0000	0.0000	0.0000	0.0000
I - F6P	I	F6P	AM	3	0.0000	0.0000	0.0000	0.0000	0.0000	0.0000
I - G3P	I	G3P	AM	3	-0.0626	0.3881	0.3380	0.3255	0.2253	0.3505
I - G6P	I	G6P	AM	3	0.0000	0.0000	0.0000	0.0000	0.0000	0.0000
I - Glu	I	Glu	AM	3	0.0000	0.0000	0.0000	0.0000	0.0000	0.0000
I - PEP	I	PEP	AM	3	0.0000	0.0000	0.0000	0.0000	0.0000	0.0000
I - Pyr	I	Pyr	AM	3	0.2087	0.4173	0.2608	0.5999	1.0955	2.6865
I - R5P	I	R5P	AM	3	0.3869	0.4901	0.6706	1.0059	1.7539	1.6250
I - S7P	I	S7P	AM	3	100.0000	84.6388	77.4459	65.0411	61.9323	58.1835
I - F16BP	I	F16BP	AM	3	0.0000	0.0000	0.0000	0.0000	0.0000	0.0000
I - 2PG+3PG	I	2PG+3PG	AM	3	0.0000	0.0000	0.0000	0.0000	0.0000	0.0000
I - X5P+Rl5P	I	X5P+Rl5P	AM	3	0.0000	0.0000	0.0000	0.0000	0.0000	0.0000
I - 6PG	I	6PG	AM	3	0.0000	0.0000	0.0000	0.0000	0.0000	0.0000
J - DHAP	J	DHAP	AM	3	0.0000	0.0000	0.0000	0.0000	0.0000	0.0000
J - E4P	J	E4P	AM	3	0.0000	0.0000	0.0000	0.0000	0.0000	0.0000
J - F6P	J	F6P	AM	3	0.0000	0.0000	0.0000	0.0000	0.0000	0.0000
J - G3P	J	G3P	AM	3	0.0376	1.1017	1.3520	0.8388	0.4256	0.5508
J - G6P	J	G6P	AM	3	0.0000	0.0000	0.0000	0.0000	0.0000	0.0000
J - Glu	J	Glu	AM	3	0.0000	0.0000	0.0000	0.0000	0.0000	0.0000
J - PEP	J	PEP	AM	3	0.0000	0.0000	0.0000	0.0000	0.0000	0.0000
J - Pyr	J	Pyr	AM	3	0.3652	0.7042	1.3824	2.9212	10.0417	15.6755
J - R5P	J	R5P	AM	3	2.2956	2.0119	2.4503	2.1408	2.1924	1.5734
J - S7P	J	S7P	AM	3	0.0000	0.0000	0.0000	0.0000	0.0000	0.0000
J - F16BP	J	F16BP	AM	3	0.0000	0.0000	0.0000	0.0000	0.0000	0.0000
J - 2PG+3PG	J	2PG+3PG	AM	3	0.0000	0.0000	0.0000	0.0000	0.0000	0.0000
J - X5P+Rl5P	J	X5P+Rl5P	AM	3	109.6712	75.2580	46.8443	29.7816	8.5673	4.2477
J - 6PG	J	6PG	AM	3	0.0000	0.0000	0.0000	0.0000	0.0000	0.0000
K - DHAP	K	DHAP	AM	3	0.0000	0.0000	0.0000	0.0000	0.0000	0.0000
K - E4P	K	E4P	AM	3	0.2649	4.1680	5.6161	3.4439	1.5542	1.2539
K - F6P	K	F6P	AM	3	0.0000	0.0000	0.0000	0.0000	0.0000	0.0000
K - G3P	K	G3P	AM	3	1.0891	0.8137	0.2629	0.1753	0.0876	0.0751
K - G6P	K	G6P	AM	3	0.0000	0.0000	0.0000	0.0000	0.0000	0.0000
K - Glu	K	Glu	AM	3	0.0000	0.0000	0.0000	0.0000	0.0000	0.0000
K - PEP	K	PEP	AM	3	0.0000	0.0000	0.0000	0.0000	0.0000	0.0000
K - Pyr	K	Pyr	AM	3	0.1043	1.2780	5.7642	13.1977	21.2311	37.0892
K - R5P	K	R5P	AM	3	10.3946	16.0949	18.1068	18.0294	16.3013	20.7893
K - S7P	K	S7P	AM	3	0.0000	0.0000	0.0000	0.0000	0.0000	0.0000
K - F16BP	K	F16BP	AM	3	0.0000	0.0000	0.0000	0.0000	0.0000	0.0000
K - 2PG+3PG	K	2PG+3PG	AM	3	0.0000	0.0000	0.0000	0.0000	0.0000	0.0000
K - X5P+Rl5P	K	X5P+Rl5P	AM	3	1.3919	2.4478	2.5678	6.6475	10.4152	11.3271
K - 6PG	K	6PG	AM	3	100.0000	82.6148	85.7545	89.2221	95.7826	78.8191
L - DHAP	L	DHAP	AM	3	0.0000	0.0000	0.0000	0.0000	0.0000	0.0000
L - E4P	L	E4P	AM	3	0.0000	0.0000	0.6711	0.9890	1.1833	0.4062
L - F6P	L	F6P	AM	3	100.0000	81.0979	71.3056	59.8220	55.0000	46.1573
L - G3P	L	G3P	AM	3	0.0000	0.1878	0.4507	0.6885	0.8262	1.0265
L - G6P	L	G6P	AM	3	0.1796	0.2053	0.2823	0.2823	0.4619	1.1034
L - Glu	L	Glu	AM	3	1.9671	1.6773	0.0000	3.2022	3.5072	5.4285
L - PEP	L	PEP	AM	3	0.0000	0.0000	0.0000	0.0000	0.0000	0.0000
L - Pyr	L	Pyr	AM	3	0.2087	0.2087	0.9390	0.7303	1.6954	4.4601
L - R5P	L	R5P	AM	3	0.0000	0.0000	0.0000	0.0000	0.0000	0.0000
L - S7P	L	S7P	AM	3	0.0000	0.0000	0.0000	0.0000	0.0000	0.0000
L - F16BP	L	F16BP	AM	3	0.0000	0.0000	0.0000	0.0000	0.0000	0.0000
L - 2PG+3PG	L	2PG+3PG	AM	3	0.0000	0.0000	0.0000	0.0000	0.0000	0.0000
L - X5P+Rl5P	L	X5P+Rl5P	AM	3	0.0000	0.0000	0.0000	0.0000	0.0000	0.0000
L - 6PG	L	6PG	AM	3	0.0000	0.0000	0.0000	0.0000	0.0000	0.0000
M - DHAP	M	DHAP	AM	3	0.0000	0.0000	0.0000	0.0000	0.0000	0.0000
M - E4P	M	E4P	AM	3	0.0000	0.0000	0.0000	0.0000	0.0000	0.0000
M - F6P	M	F6P	AM	3	0.0000	0.0000	0.0000	0.0000	0.0000	0.0000
M - G3P	M	G3P	AM	3	0.0000	0.0000	0.0000	0.0000	0.0000	0.0000
M - G6P	M	G6P	AM	3	0.0000	0.0000	0.0000	0.0000	0.0000	0.0000
M - Glu	M	Glu	AM	3	100.0000	98.2464	97.0723	94.8917	97.5755	102.2415
M - PEP	M	PEP	AM	3	0.0000	0.0000	0.0000	0.0000	0.0000	0.0000
M - Pyr	M	Pyr	AM	3	0.2087	0.2869	0.2087	0.1043	0.4956	0.3391
M - R5P	M	R5P	AM	3	0.0000	0.0000	0.0000	0.0000	0.0000	0.0000
M - S7P	M	S7P	AM	3	0.0000	0.0000	0.0000	0.0000	0.0000	0.0000
M - F16BP	M	F16BP	AM	3	0.0000	0.0000	0.0000	0.0000	0.0000	0.0000
M - 2PG+3PG	M	2PG+3PG	AM	3	0.0000	0.0000	0.0000	0.0000	0.0000	0.0000
M - X5P+Rl5P	M	X5P+Rl5P	AM	3	0.0000	0.0000	0.0000	0.0000	0.0000	0.0000
M - 6PG	M	6PG	AM	3	0.0000	0.0000	0.0000	0.0000	0.0000	0.0000
N - DHAP	N	DHAP	AM	3	0.0000	0.0000	1.6926	2.4634	1.9797	1.1183
N - E4P	N	E4P	AM	3	0.0000	0.0000	0.0000	0.0000	0.0000	0.0000
N - F6P	N	F6P	AM	3	0.0000	0.0000	0.0000	0.0000	0.0000	0.0000
N - G3P	N	G3P	AM	3	100.0000	75.6885	37.1683	10.5408	2.1032	0.1753
N - G6P	N	G6P	AM	3	0.0000	0.0000	0.0000	0.0000	0.0000	0.0000
N - Glu	N	Glu	AM	3	0.0000	0.0000	0.0000	0.0000	0.0000	0.0000
N - PEP	N	PEP	AM	3	0.0000	0.0000	0.0000	0.0000	0.0000	0.0000
N - Pyr	N	Pyr	AM	3	0.1304	0.1304	0.3912	0.6781	1.0955	8.5811
N - R5P	N	R5P	AM	3	0.0000	0.0000	0.0000	0.0000	0.0000	0.0000
N - S7P	N	S7P	AM	3	0.0000	0.0000	0.0000	0.0000	0.0000	0.0000
N - F16BP	N	F16BP	AM	3	0.0000	0.0000	0.0000	0.0000	0.0000	0.0000
N - 2PG+3PG	N	2PG+3PG	AM	3	0.0000	0.0000	0.0000	0.0000	0.0000	0.0000
N - X5P+Rl5P	N	X5P+Rl5P	AM	3	0.0000	0.0000	0.0000	0.0000	0.0000	0.0000
N - 6PG	N	6PG	AM	3	0.0000	0.0000	0.0000	0.0000	0.0000	0.0000
A - DHAP	A	DHAP	OM	1	0.0000	0.0000	0.0000	0.0000	0.0000	0.0000
A - E4P	A	E4P	OM	1	0.0000	0.0000	0.0000	0.0000	0.0000	0.0000
A - F6P	A	F6P	OM	1	0.0000	0.0000	0.0000	0.0000	0.0000	0.0000
A - G3P	A	G3P	OM	1	0.0000	0.0000	0.0000	0.0000	0.0000	0.0000
A - G6P	A	G6P	OM	1	0.0000	0.0000	0.0000	0.0000	0.0000	0.0000
A - Glu	A	Glu	OM	1	0.0000	0.0000	0.0000	0.0000	0.0000	0.0000
A - PEP	A	PEP	OM	1	0.0000	0.0000	0.0000	0.0000	0.0000	0.0000
A - Pyr	A	Pyr	OM	1	100.0000	97.5474	98.5507	95.1505	92.1405	97.1293
A - R5P	A	R5P	OM	1	0.0000	0.0000	0.0000	0.0000	0.0000	0.0000
A - S7P	A	S7P	OM	1	0.0000	0.0000	0.0000	0.0000	0.0000	0.0000
A - F16BP	A	F16BP	OM	1	0.0000	0.0000	0.0000	0.0000	0.0000	0.0000
A - 2PG+3PG	A	2PG+3PG	OM	1	0.0000	0.0000	0.0000	0.0000	0.0000	0.0000
A - X5P+Rl5P	A	X5P+Rl5P	OM	1	0.0000	0.0000	0.0000	0.0000	0.0000	0.0000
A - 6PG	A	6PG	OM	1	0.0000	0.0000	0.0000	0.0000	0.0000	0.0000
B - DHAP	B	DHAP	OM	1	0.0000	0.0000	0.0000	0.0000	0.0000	0.0000
B - E4P	B	E4P	OM	1	0.0000	0.0000	0.0000	0.0000	0.0000	0.0000
B - F6P	B	F6P	OM	1	0.0000	0.0000	0.0000	0.0000	0.0000	0.0000
B - G3P	B	G3P	OM	1	0.0000	0.0000	0.0000	0.0000	0.0000	0.0000
B - G6P	B	G6P	OM	1	0.0000	0.0000	0.0000	0.0000	0.0000	0.0000
B - Glu	B	Glu	OM	1	0.0000	0.0000	0.0000	0.0000	0.0000	0.0000
B - PEP	B	PEP	OM	1	0.0000	0.0000	0.0000	0.0000	0.0000	0.0000
B - Pyr	B	Pyr	OM	1	0.1951	0.1115	0.2787	0.3066	0.4459	0.6132
B - R5P	B	R5P	OM	1	0.0000	0.0000	0.0000	0.0000	0.0000	0.0000
B - S7P	B	S7P	OM	1	0.0000	0.0000	0.0000	0.0000	0.0000	0.0000
B - F16BP	B	F16BP	OM	1	0.0000	0.0000	0.0000	0.0000	0.0000	0.0000
B - 2PG+3PG	B	2PG+3PG	OM	1	100.0000	71.4912	46.9298	33.3333	33.3333	23.6842
B - X5P+Rl5P	B	X5P+Rl5P	OM	1	0.0000	0.0000	0.0000	0.0000	0.0000	0.0000
B - 6PG	B	6PG	OM	1	0.0000	0.0000	0.0000	0.0000	0.0000	0.0000
C - DHAP	C	DHAP	OM	1	0.0000	0.0000	0.0000	0.0000	0.0000	0.0000
C - E4P	C	E4P	OM	1	0.0000	0.0000	0.0000	0.0000	0.0000	0.0000
C - F6P	C	F6P	OM	1	0.0000	0.0000	0.0000	0.0000	0.0000	0.0000
C - G3P	C	G3P	OM	1	-0.7937	0.0794	0.5556	1.7460	1.0317	1.1905
C - G6P	C	G6P	OM	1	0.0000	0.0000	0.0000	0.0000	0.0000	0.0000
C - Glu	C	Glu	OM	1	0.0000	0.0000	0.0000	0.0000	0.0000	0.0000
C - PEP	C	PEP	OM	1	0.0000	0.0000	0.0000	0.0000	0.0000	0.0000
C - Pyr	C	Pyr	OM	1	0.1672	0.9755	1.5886	2.8149	7.2464	14.4370
C - R5P	C	R5P	OM	1	3.9616	3.3613	4.3217	3.3613	4.4418	2.8812
C - S7P	C	S7P	OM	1	0.0000	0.0000	0.0000	0.0000	0.0000	0.0000
C - F16BP	C	F16BP	OM	1	0.0000	0.0000	0.0000	0.0000	0.0000	0.0000
C - 2PG+3PG	C	2PG+3PG	OM	1	0.0000	0.0000	0.0000	0.0000	0.0000	0.0000
C - X5P+Rl5P	C	X5P+Rl5P	OM	1	100.0000	92.7570	78.1542	60.0467	28.8551	9.9299
C - 6PG	C	6PG	OM	1	0.0000	0.0000	0.0000	0.0000	0.0000	0.0000
D - DHAP	D	DHAP	OM	1	0.0000	0.0000	0.0000	0.0000	0.0000	0.0000
D - E4P	D	E4P	OM	1	0.0000	0.3391	0.2543	0.1695	0.6781	0.6781
D - F6P	D	F6P	OM	1	0.0000	0.0000	0.0000	0.0000	0.0000	0.0000
D - G3P	D	G3P	OM	1	-0.3175	0.0794	-0.7143	1.5873	2.9365	4.8413
D - G6P	D	G6P	OM	1	0.0000	0.0000	0.0000	0.0000	0.0000	0.0000
D - Glu	D	Glu	OM	1	0.0000	0.0000	0.0000	0.0000	0.0000	0.0000
D - PEP	D	PEP	OM	1	0.0000	0.0000	0.0000	0.0000	0.0000	0.0000
D - Pyr	D	Pyr	OM	1	0.0557	0.1394	0.3902	0.5017	0.9476	2.4247
D - R5P	D	R5P	OM	1	100.0000	100.9604	99.7599	93.1573	84.1537	66.0264
D - S7P	D	S7P	OM	1	0.0000	0.0000	0.0000	0.0000	0.0000	0.0000
D - F16BP	D	F16BP	OM	1	0.0000	0.0000	0.0000	0.0000	0.0000	0.0000
D - 2PG+3PG	D	2PG+3PG	OM	1	0.0000	0.0000	0.0000	0.0000	0.0000	0.0000
D - X5P+Rl5P	D	X5P+Rl5P	OM	1	3.8551	4.0888	4.0888	2.6869	3.6215	3.9720
D - 6PG	D	6PG	OM	1	0.0000	0.0000	0.0000	0.0000	0.0000	0.0000
E - DHAP	E	DHAP	OM	1	0.0000	0.0000	0.0000	0.0000	0.0000	0.0000
E - E4P	E	E4P	OM	1	0.0000	0.0000	0.0000	0.0000	0.0000	0.0000
E - F6P	E	F6P	OM	1	0.0000	0.0000	0.0000	0.0000	0.0000	0.0000
E - G3P	E	G3P	OM	1	0.0000	0.0000	0.0000	0.0000	0.0000	0.0000
E - G6P	E	G6P	OM	1	0.0000	0.0000	0.0000	0.0000	0.0000	0.0000
E - Glu	E	Glu	OM	1	0.0000	0.0000	0.0000	0.0000	0.0000	0.0000
E - PEP	E	PEP	OM	1	100.0000	84.2949	70.5686	62.3412	39.8459	12.1850
E - Pyr	E	Pyr	OM	1	1.7280	8.5842	17.2520	29.3478	45.5128	65.9978
E - R5P	E	R5P	OM	1	0.0000	0.0000	0.0000	0.0000	0.0000	0.0000
E - S7P	E	S7P	OM	1	0.0000	0.0000	0.0000	0.0000	0.0000	0.0000
E - F16BP	E	F16BP	OM	1	0.0000	0.0000	0.0000	0.0000	0.0000	0.0000
E - 2PG+3PG	E	2PG+3PG	OM	1	0.0000	0.0000	0.0000	0.0000	0.0000	0.0000
E - X5P+Rl5P	E	X5P+Rl5P	OM	1	0.0000	0.0000	0.0000	0.0000	0.0000	0.0000
E - 6PG	E	6PG	OM	1	0.0000	0.0000	0.0000	0.0000	0.0000	0.0000
F - DHAP	F	DHAP	OM	1	100.0000	90.0000	69.4350	62.2034	37.9661	8.6441
F - E4P	F	E4P	OM	1	0.0000	0.0000	0.0000	0.0000	0.0000	0.0000
F - F6P	F	F6P	OM	1	0.0000	0.0000	0.0000	0.0000	0.0000	0.0000
F - G3P	F	G3P	OM	1	0.0000	0.0000	0.0000	0.0000	0.0000	0.0000
F - G6P	F	G6P	OM	1	0.0000	0.0000	0.0000	0.0000	0.0000	0.0000
F - Glu	F	Glu	OM	1	0.0000	0.0000	0.0000	0.0000	0.0000	0.0000
F - PEP	F	PEP	OM	1	0.0000	0.0000	0.0000	0.0000	0.0000	0.0000
F - Pyr	F	Pyr	OM	1	0.3066	0.5853	1.4771	1.6165	4.8774	7.8595
F - R5P	F	R5P	OM	1	0.0000	0.0000	0.0000	0.0000	0.0000	0.0000
F - S7P	F	S7P	OM	1	0.0000	0.0000	0.0000	0.0000	0.0000	0.0000
F - F16BP	F	F16BP	OM	1	0.0000	0.0000	0.0000	0.0000	0.0000	0.0000
F - 2PG+3PG	F	2PG+3PG	OM	1	0.0000	0.0000	0.0000	0.0000	0.0000	0.0000
F - X5P+Rl5P	F	X5P+Rl5P	OM	1	0.0000	0.0000	0.0000	0.0000	0.0000	0.0000
F - 6PG	F	6PG	OM	1	0.0000	0.0000	0.0000	0.0000	0.0000	0.0000
G - DHAP	G	DHAP	OM	1	0.0000	0.0000	0.0000	0.0000	0.0000	0.0000
G - E4P	G	E4P	OM	1	0.0000	0.0000	0.0000	0.0000	0.0000	0.0000
G - F6P	G	F6P	OM	1	0.0000	0.0000	0.0000	0.0000	0.0000	0.0000
G - G3P	G	G3P	OM	1	0.0000	0.9524	-0.6349	0.0794	0.7143	1.5873
G - G6P	G	G6P	OM	1	100.0000	99.0759	90.9602	92.6476	87.7863	74.0056
G - Glu	G	Glu	OM	1	0.1524	0.0000	0.3557	0.4065	0.7114	1.0163
G - PEP	G	PEP	OM	1	0.0000	0.0000	0.0000	0.0000	0.0000	0.0000
G - Pyr	G	Pyr	OM	1	0.0836	0.0000	0.1951	0.0836	0.1951	0.6968
G - R5P	G	R5P	OM	1	0.0000	0.0000	0.0000	0.0000	0.0000	0.0000
G - S7P	G	S7P	OM	1	0.0000	0.0000	0.0000	0.0000	0.0000	0.0000
G - F16BP	G	F16BP	OM	1	0.0000	0.0000	0.0000	0.0000	0.0000	0.0000
G - 2PG+3PG	G	2PG+3PG	OM	1	0.0000	0.0000	0.0000	0.0000	0.0000	0.0000
G - X5P+Rl5P	G	X5P+Rl5P	OM	1	0.0000	0.0000	0.0000	0.0000	0.0000	0.0000
G - 6PG	G	6PG	OM	1	0.0000	0.0000	0.0000	0.0000	0.0000	0.0000
H - DHAP	H	DHAP	OM	1	0.0000	0.0000	0.0000	0.0000	0.0000	0.0000
H - E4P	H	E4P	OM	1	0.0848	0.3391	0.3391	0.5933	1.3562	1.6105
H - F6P	H	F6P	OM	1	0.0000	0.0000	0.0000	0.0000	0.0000	0.0000
H - G3P	H	G3P	OM	1	0.0000	0.0000	0.0000	0.0000	0.0000	0.0000
H - G6P	H	G6P	OM	1	0.0000	0.0000	0.0000	0.0000	0.0000	0.0000
H - Glu	H	Glu	OM	1	0.0000	0.0000	0.0000	0.4065	0.2033	0.2541
H - PEP	H	PEP	OM	1	0.0000	0.0000	0.0000	0.0000	0.0000	0.0000
H - Pyr	H	Pyr	OM	1	0.3066	0.3066	0.4738	0.8640	1.6165	2.8707
H - R5P	H	R5P	OM	1	0.0000	0.0000	0.0000	0.0000	0.0000	0.0000
H - S7P	H	S7P	OM	1	0.0000	0.0000	0.0000	0.0000	0.0000	0.0000
H - F16BP	H	F16BP	OM	1	100.0000	90.9091	45.4545	36.3636	27.2727	9.0909
H - 2PG+3PG	H	2PG+3PG	OM	1	0.0000	0.0000	0.0000	0.0000	0.0000	0.0000
H - X5P+Rl5P	H	X5P+Rl5P	OM	1	0.0000	0.0000	0.0000	0.0000	0.0000	0.0000
H - 6PG	H	6PG	OM	1	0.0000	0.0000	0.0000	0.0000	0.0000	0.0000
I - DHAP	I	DHAP	OM	1	0.0000	0.0000	0.0000	0.0000	0.0000	0.0000
I - E4P	I	E4P	OM	1	0.0000	0.0000	0.0000	0.0000	0.0000	0.0000
I - F6P	I	F6P	OM	1	0.0000	0.0000	0.0000	0.0000	0.0000	0.0000
I - G3P	I	G3P	OM	1	0.0000	0.3175	0.6349	0.7143	0.6349	1.1111
I - G6P	I	G6P	OM	1	0.0000	0.0000	0.0000	0.0000	0.0000	0.0000
I - Glu	I	Glu	OM	1	0.0000	0.0000	0.0000	0.0000	0.0000	0.0000
I - PEP	I	PEP	OM	1	0.0000	0.0000	0.0000	0.0000	0.0000	0.0000
I - Pyr	I	Pyr	OM	1	0.1394	0.1951	0.2230	0.2508	0.5295	1.1706
I - R5P	I	R5P	OM	1	0.9604	0.8403	1.3205	0.7203	1.4406	1.0804
I - S7P	I	S7P	OM	1	100.0000	96.9206	81.5235	82.4959	73.9060	62.0746
I - F16BP	I	F16BP	OM	1	0.0000	0.0000	0.0000	0.0000	0.0000	0.0000
I - 2PG+3PG	I	2PG+3PG	OM	1	0.0000	0.0000	0.0000	0.0000	0.0000	0.0000
I - X5P+Rl5P	I	X5P+Rl5P	OM	1	0.0000	0.0000	0.0000	0.0000	0.0000	0.0000
I - 6PG	I	6PG	OM	1	0.0000	0.0000	0.0000	0.0000	0.0000	0.0000
J - DHAP	J	DHAP	OM	1	0.0000	0.0000	0.0000	0.0000	0.0000	0.0000
J - E4P	J	E4P	OM	1	0.0000	0.0000	0.0000	0.0000	0.0000	0.0000
J - F6P	J	F6P	OM	1	0.0000	0.0000	0.0000	0.0000	0.0000	0.0000
J - G3P	J	G3P	OM	1	-0.5556	0.0794	0.8730	1.5873	2.5397	2.4603
J - G6P	J	G6P	OM	1	0.0000	0.0000	0.0000	0.0000	0.0000	0.0000
J - Glu	J	Glu	OM	1	0.0000	0.0000	0.0000	0.0000	0.0000	0.0000
J - PEP	J	PEP	OM	1	0.0000	0.0000	0.0000	0.0000	0.0000	0.0000
J - Pyr	J	Pyr	OM	1	0.2508	0.4459	1.0033	1.7837	3.7068	10.9253
J - R5P	J	R5P	OM	1	2.0408	1.9208	3.1212	2.7611	2.2809	1.6807
J - S7P	J	S7P	OM	1	0.0000	0.0000	0.0000	0.0000	0.0000	0.0000
J - F16BP	J	F16BP	OM	1	0.0000	0.0000	0.0000	0.0000	0.0000	0.0000
J - 2PG+3PG	J	2PG+3PG	OM	1	0.0000	0.0000	0.0000	0.0000	0.0000	0.0000
J - X5P+Rl5P	J	X5P+Rl5P	OM	1	109.8131	102.1028	77.1028	56.4252	34.6963	12.5000
J - 6PG	J	6PG	OM	1	0.0000	0.0000	0.0000	0.0000	0.0000	0.0000
K - DHAP	K	DHAP	OM	1	0.0000	0.0000	0.0000	0.0000	0.0000	0.0000
K - E4P	K	E4P	OM	1	0.3391	0.5086	2.2886	3.1363	2.0343	0.6781
K - F6P	K	F6P	OM	1	0.0000	0.0000	0.0000	0.0000	0.0000	0.0000
K - G3P	K	G3P	OM	1	0.8730	1.9048	1.5079	0.0000	0.4762	1.2698
K - G6P	K	G6P	OM	1	0.0000	0.0000	0.0000	0.0000	0.0000	0.0000
K - Glu	K	Glu	OM	1	0.0000	0.0000	0.0000	0.0000	0.0000	0.0000
K - PEP	K	PEP	OM	1	0.0000	0.0000	0.0000	0.0000	0.0000	0.0000
K - Pyr	K	Pyr	OM	1	0.0836	0.4738	2.0346	5.2676	10.3958	19.7324
K - R5P	K	R5P	OM	1	10.4442	23.8896	26.8908	29.1717	26.2905	21.4886
K - S7P	K	S7P	OM	1	0.0000	0.0000	0.0000	0.0000	0.0000	0.0000
K - F16BP	K	F16BP	OM	1	0.0000	0.0000	0.0000	0.0000	0.0000	0.0000
K - 2PG+3PG	K	2PG+3PG	OM	1	0.0000	0.0000	0.0000	0.0000	0.0000	0.0000
K - X5P+Rl5P	K	X5P+Rl5P	OM	1	0.4673	0.9346	2.5701	2.4533	3.1542	7.4766
K - 6PG	K	6PG	OM	1	100.0000	88.3362	96.2264	85.4202	95.7118	74.0995
L - DHAP	L	DHAP	OM	1	0.0000	0.0000	0.0000	0.0000	0.0000	0.0000
L - E4P	L	E4P	OM	1	0.0848	0.1695	0.3391	0.1695	0.5086	0.8476
L - F6P	L	F6P	OM	1	100.0000	94.3791	89.5425	80.5229	70.9804	58.3007
L - G3P	L	G3P	OM	1	0.0000	-0.7937	0.8730	1.6667	1.9841	2.6190
L - G6P	L	G6P	OM	1	0.1205	0.0804	0.1205	0.1205	0.1607	0.2411
L - Glu	L	Glu	OM	1	0.0000	0.0000	0.2033	0.3557	0.7622	1.2703
L - PEP	L	PEP	OM	1	0.0000	0.0000	0.0000	0.0000	0.0000	0.0000
L - Pyr	L	Pyr	OM	1	0.1115	0.1672	0.3066	0.5295	0.5853	1.1984
L - R5P	L	R5P	OM	1	0.0000	0.0000	0.0000	0.0000	0.0000	0.0000
L - S7P	L	S7P	OM	1	0.0000	0.0000	0.0000	0.0000	0.0000	0.0000
L - F16BP	L	F16BP	OM	1	0.0000	0.0000	0.0000	0.0000	0.0000	0.0000
L - 2PG+3PG	L	2PG+3PG	OM	1	0.0000	0.0000	0.0000	0.0000	0.0000	0.0000
L - X5P+Rl5P	L	X5P+Rl5P	OM	1	0.0000	0.0000	0.0000	0.0000	0.0000	0.0000
L - 6PG	L	6PG	OM	1	0.0000	0.0000	0.0000	0.0000	0.0000	0.0000
M - DHAP	M	DHAP	OM	1	0.0000	0.0000	0.0000	0.0000	0.0000	0.0000
M - E4P	M	E4P	OM	1	0.0000	0.0000	0.0000	0.0000	0.0000	0.0000
M - F6P	M	F6P	OM	1	0.0000	0.0000	0.0000	0.0000	0.0000	0.0000
M - G3P	M	G3P	OM	1	0.0000	0.0000	0.0000	0.0000	0.0000	0.0000
M - G6P	M	G6P	OM	1	0.0000	0.0000	0.0000	0.0000	0.0000	0.0000
M - Glu	M	Glu	OM	1	100.0000	104.8780	98.8313	98.9329	98.6280	100.2541
M - PEP	M	PEP	OM	1	0.0000	0.0000	0.0000	0.0000	0.0000	0.0000
M - Pyr	M	Pyr	OM	1	0.0000	0.0000	0.0000	0.0000	0.0000	0.0000
M - R5P	M	R5P	OM	1	0.0000	0.0000	0.0000	0.0000	0.0000	0.0000
M - S7P	M	S7P	OM	1	0.0000	0.0000	0.0000	0.0000	0.0000	0.0000
M - F16BP	M	F16BP	OM	1	0.0000	0.0000	0.0000	0.0000	0.0000	0.0000
M - 2PG+3PG	M	2PG+3PG	OM	1	0.0000	0.0000	0.0000	0.0000	0.0000	0.0000
M - X5P+Rl5P	M	X5P+Rl5P	OM	1	0.0000	0.0000	0.0000	0.0000	0.0000	0.0000
M - 6PG	M	6PG	OM	1	0.0000	0.0000	0.0000	0.0000	0.0000	0.0000
N - DHAP	N	DHAP	OM	1	1.5254	1.5254	2.1469	2.3164	1.9774	1.5819
N - E4P	N	E4P	OM	1	0.0000	0.0000	0.0000	0.0000	0.0000	0.0000
N - F6P	N	F6P	OM	1	0.0000	0.0000	0.0000	0.0000	0.0000	0.0000
N - G3P	N	G3P	OM	1	100.0000	83.5714	57.8571	32.9365	17.6190	3.0952
N - G6P	N	G6P	OM	1	0.0000	0.0000	0.0000	0.0000	0.0000	0.0000
N - Glu	N	Glu	OM	1	0.0000	0.0000	0.0000	0.0000	0.0000	0.0000
N - PEP	N	PEP	OM	1	0.0000	0.0000	0.0000	0.0000	0.0000	0.0000
N - Pyr	N	Pyr	OM	1	0.1115	0.1394	0.3066	0.4459	0.8361	1.4493
N - R5P	N	R5P	OM	1	0.0000	0.0000	0.0000	0.0000	0.0000	0.0000
N - S7P	N	S7P	OM	1	0.0000	0.0000	0.0000	0.0000	0.0000	0.0000
N - F16BP	N	F16BP	OM	1	0.0000	0.0000	0.0000	0.0000	0.0000	0.0000
N - 2PG+3PG	N	2PG+3PG	OM	1	0.0000	0.0000	0.0000	0.0000	0.0000	0.0000
N - X5P+Rl5P	N	X5P+Rl5P	OM	1	0.0000	0.0000	0.0000	0.0000	0.0000	0.0000
N - 6PG	N	6PG	OM	1	0.0000	0.0000	0.0000	0.0000	0.0000	0.0000
A - DHAP	A	DHAP	OM	2	0.0000	0.0000	0.0000	0.0000	0.0000	0.0000
A - E4P	A	E4P	OM	2	0.0000	0.0000	0.0000	0.0000	0.0000	0.0000
A - F6P	A	F6P	OM	2	0.0000	0.0000	0.0000	0.0000	0.0000	0.0000
A - G3P	A	G3P	OM	2	0.0000	0.0000	0.0000	0.0000	0.0000	0.0000
A - G6P	A	G6P	OM	2	0.0000	0.0000	0.0000	0.0000	0.0000	0.0000
A - Glu	A	Glu	OM	2	0.0000	0.0000	0.0000	0.0000	0.0000	0.0000
A - PEP	A	PEP	OM	2	0.0000	0.0000	0.0000	0.0000	0.0000	0.0000
A - Pyr	A	Pyr	OM	2	100.0000	95.4209	94.1238	90.9456	93.8903	92.4115
A - R5P	A	R5P	OM	2	0.0000	0.0000	0.0000	0.0000	0.0000	0.0000
A - S7P	A	S7P	OM	2	0.0000	0.0000	0.0000	0.0000	0.0000	0.0000
A - F16BP	A	F16BP	OM	2	0.0000	0.0000	0.0000	0.0000	0.0000	0.0000
A - 2PG+3PG	A	2PG+3PG	OM	2	0.0000	0.0000	0.0000	0.0000	0.0000	0.0000
A - X5P+Rl5P	A	X5P+Rl5P	OM	2	0.0000	0.0000	0.0000	0.0000	0.0000	0.0000
A - 6PG	A	6PG	OM	2	0.0000	0.0000	0.0000	0.0000	0.0000	0.0000
B - DHAP	B	DHAP	OM	2	0.0000	0.0000	0.0000	0.0000	0.0000	0.0000
B - E4P	B	E4P	OM	2	0.0000	0.0000	0.0000	0.0000	0.0000	0.0000
B - F6P	B	F6P	OM	2	0.0000	0.0000	0.0000	0.0000	0.0000	0.0000
B - G3P	B	G3P	OM	2	0.0000	0.0000	0.0000	0.0000	0.0000	0.0000
B - G6P	B	G6P	OM	2	0.0000	0.0000	0.0000	0.0000	0.0000	0.0000
B - Glu	B	Glu	OM	2	0.0000	0.0000	0.0000	0.0000	0.0000	0.0000
B - PEP	B	PEP	OM	2	0.0000	0.0000	0.0000	0.0000	0.0000	0.0000
B - Pyr	B	Pyr	OM	2	0.0649	0.1038	0.1427	0.1686	0.1686	0.2724
B - R5P	B	R5P	OM	2	0.0000	0.0000	0.0000	0.0000	0.0000	0.0000
B - S7P	B	S7P	OM	2	0.0000	0.0000	0.0000	0.0000	0.0000	0.0000
B - F16BP	B	F16BP	OM	2	0.0000	0.0000	0.0000	0.0000	0.0000	0.0000
B - 2PG+3PG	B	2PG+3PG	OM	2	100.0000	69.8173	30.4163	14.9958	12.8505	20.2209
B - X5P+Rl5P	B	X5P+Rl5P	OM	2	0.0000	0.0000	0.0000	0.0000	0.0000	0.0000
B - 6PG	B	6PG	OM	2	0.0000	0.0000	0.0000	0.0000	0.0000	0.0000
C - DHAP	C	DHAP	OM	2	0.0000	0.0000	0.0000	0.0000	0.0000	0.0000
C - E4P	C	E4P	OM	2	0.0000	0.0000	0.0000	0.0000	0.0000	0.0000
C - F6P	C	F6P	OM	2	0.0000	0.0000	0.0000	0.0000	0.0000	0.0000
C - G3P	C	G3P	OM	2	-0.5608	0.0274	1.2037	1.2310	0.9027	0.5608
C - G6P	C	G6P	OM	2	0.0000	0.0000	0.0000	0.0000	0.0000	0.0000
C - Glu	C	Glu	OM	2	0.0000	0.0000	0.0000	0.0000	0.0000	0.0000
C - PEP	C	PEP	OM	2	0.0000	0.0000	0.0000	0.0000	0.0000	0.0000
C - Pyr	C	Pyr	OM	2	0.1038	1.1415	2.8927	4.7477	9.0544	17.4342
C - R5P	C	R5P	OM	2	5.0786	5.8831	4.4877	3.6958	3.1930	3.0421
C - S7P	C	S7P	OM	2	0.0000	0.0000	0.0000	0.0000	0.0000	0.0000
C - F16BP	C	F16BP	OM	2	0.0000	0.0000	0.0000	0.0000	0.0000	0.0000
C - 2PG+3PG	C	2PG+3PG	OM	2	0.0000	0.0000	0.0000	0.0000	0.0000	0.0000
C - X5P+Rl5P	C	X5P+Rl5P	OM	2	100.0000	72.8140	35.3637	18.7202	8.2870	1.6097
C - 6PG	C	6PG	OM	2	0.0000	0.0000	0.0000	0.0000	0.0000	0.0000
D - DHAP	D	DHAP	OM	2	0.0000	0.0000	0.0000	0.0000	0.0000	0.0000
D - E4P	D	E4P	OM	2	0.0540	0.1698	0.4554	0.2779	0.3242	0.2470
D - F6P	D	F6P	OM	2	0.0000	0.0000	0.0000	0.0000	0.0000	0.0000
D - G3P	D	G3P	OM	2	-0.1573	-0.7660	2.0927	2.3868	2.8997	3.2143
D - G6P	D	G6P	OM	2	0.0000	0.0000	0.0000	0.0000	0.0000	0.0000
D - Glu	D	Glu	OM	2	0.0000	0.0000	0.0000	0.0000	0.0000	0.0000
D - PEP	D	PEP	OM	2	0.0000	0.0000	0.0000	0.0000	0.0000	0.0000
D - Pyr	D	Pyr	OM	2	0.0778	0.1167	0.4929	1.0767	1.9328	6.5638
D - R5P	D	R5P	OM	2	100.0000	93.0735	65.9082	55.5248	48.2087	35.2608
D - S7P	D	S7P	OM	2	0.0000	0.0000	0.0000	0.0000	0.0000	0.0000
D - F16BP	D	F16BP	OM	2	0.0000	0.0000	0.0000	0.0000	0.0000	0.0000
D - 2PG+3PG	D	2PG+3PG	OM	2	0.0000	0.0000	0.0000	0.0000	0.0000	0.0000
D - X5P+Rl5P	D	X5P+Rl5P	OM	2	3.3486	2.6928	2.1264	1.5998	1.8283	1.6395
D - 6PG	D	6PG	OM	2	0.0000	0.0000	0.0000	0.0000	0.0000	0.0000
E - DHAP	E	DHAP	OM	2	0.0000	0.0000	0.0000	0.0000	0.0000	0.0000
E - E4P	E	E4P	OM	2	0.0000	0.0000	0.0000	0.0000	0.0000	0.0000
E - F6P	E	F6P	OM	2	0.0000	0.0000	0.0000	0.0000	0.0000	0.0000
E - G3P	E	G3P	OM	2	0.0000	0.0000	0.0000	0.0000	0.0000	0.0000
E - G6P	E	G6P	OM	2	0.0000	0.0000	0.0000	0.0000	0.0000	0.0000
E - Glu	E	Glu	OM	2	0.0000	0.0000	0.0000	0.0000	0.0000	0.0000
E - PEP	E	PEP	OM	2	100.0000	91.3111	76.8518	56.4575	40.7526	9.5280
E - Pyr	E	Pyr	OM	2	0.6356	6.7064	18.4200	35.1537	50.9275	75.4183
E - R5P	E	R5P	OM	2	0.0000	0.0000	0.0000	0.0000	0.0000	0.0000
E - S7P	E	S7P	OM	2	0.0000	0.0000	0.0000	0.0000	0.0000	0.0000
E - F16BP	E	F16BP	OM	2	0.0000	0.0000	0.0000	0.0000	0.0000	0.0000
E - 2PG+3PG	E	2PG+3PG	OM	2	0.0000	0.0000	0.0000	0.0000	0.0000	0.0000
E - X5P+Rl5P	E	X5P+Rl5P	OM	2	0.0000	0.0000	0.0000	0.0000	0.0000	0.0000
E - 6PG	E	6PG	OM	2	0.0000	0.0000	0.0000	0.0000	0.0000	0.0000
F - DHAP	F	DHAP	OM	2	100.0000	61.2125	35.1751	17.4208	7.6731	0.0626
F - E4P	F	E4P	OM	2	0.0000	0.0000	0.0000	0.0000	0.0000	0.0000
F - F6P	F	F6P	OM	2	0.0000	0.0000	0.0000	0.0000	0.0000	0.0000
F - G3P	F	G3P	OM	2	0.0000	0.0000	0.0000	0.0000	0.0000	0.0000
F - G6P	F	G6P	OM	2	0.0000	0.0000	0.0000	0.0000	0.0000	0.0000
F - Glu	F	Glu	OM	2	0.0000	0.0000	0.0000	0.0000	0.0000	0.0000
F - PEP	F	PEP	OM	2	0.0000	0.0000	0.0000	0.0000	0.0000	0.0000
F - Pyr	F	Pyr	OM	2	0.1167	0.5059	0.9340	3.1781	7.9388	24.6465
F - R5P	F	R5P	OM	2	0.0000	0.0000	0.0000	0.0000	0.0000	0.0000
F - S7P	F	S7P	OM	2	0.0000	0.0000	0.0000	0.0000	0.0000	0.0000
F - F16BP	F	F16BP	OM	2	0.0000	0.0000	0.0000	0.0000	0.0000	0.0000
F - 2PG+3PG	F	2PG+3PG	OM	2	0.0000	0.0000	0.0000	0.0000	0.0000	0.0000
F - X5P+Rl5P	F	X5P+Rl5P	OM	2	0.0000	0.0000	0.0000	0.0000	0.0000	0.0000
F - 6PG	F	6PG	OM	2	0.0000	0.0000	0.0000	0.0000	0.0000	0.0000
G - DHAP	G	DHAP	OM	2	0.0000	0.0000	0.0000	0.0000	0.0000	0.0000
G - E4P	G	E4P	OM	2	0.0000	0.0000	0.0000	0.0000	0.0000	0.0000
G - F6P	G	F6P	OM	2	0.0000	0.0000	0.0000	0.0000	0.0000	0.0000
G - G3P	G	G3P	OM	2	-0.0479	1.0190	1.8807	1.6072	1.5525	1.9012
G - G6P	G	G6P	OM	2	100.0000	85.0693	72.9543	71.2768	66.8321	62.6409
G - Glu	G	Glu	OM	2	0.6508	0.9861	1.1241	1.3016	1.5284	2.2582
G - PEP	G	PEP	OM	2	0.0000	0.0000	0.0000	0.0000	0.0000	0.0000
G - Pyr	G	Pyr	OM	2	0.0519	0.1038	0.1297	0.2724	0.4410	0.9469
G - R5P	G	R5P	OM	2	0.0000	0.0000	0.0000	0.0000	0.0000	0.0000
G - S7P	G	S7P	OM	2	0.0000	0.0000	0.0000	0.0000	0.0000	0.0000
G - F16BP	G	F16BP	OM	2	0.0000	0.0000	0.0000	0.0000	0.0000	0.0000
G - 2PG+3PG	G	2PG+3PG	OM	2	0.0000	0.0000	0.0000	0.0000	0.0000	0.0000
G - X5P+Rl5P	G	X5P+Rl5P	OM	2	0.0000	0.0000	0.0000	0.0000	0.0000	0.0000
G - 6PG	G	6PG	OM	2	0.0000	0.0000	0.0000	0.0000	0.0000	0.0000
H - DHAP	H	DHAP	OM	2	0.0000	0.0000	0.0000	0.0000	0.0000	0.0000
H - E4P	H	E4P	OM	2	0.1081	0.9879	0.8722	1.6749	2.0608	0.8722
H - F6P	H	F6P	OM	2	0.1304	0.0702	0.1003	0.1203	0.1003	0.1304
H - G3P	H	G3P	OM	2	0.2188	0.5198	0.3830	0.3830	0.2188	0.1163
H - G6P	H	G6P	OM	2	0.0000	0.0000	0.0000	0.0000	0.0000	0.0000
H - Glu	H	Glu	OM	2	0.1479	0.2761	0.2268	0.2169	0.3156	0.3550
H - PEP	H	PEP	OM	2	0.0000	0.0000	0.0000	0.0000	0.0000	0.0000
H - Pyr	H	Pyr	OM	2	0.0778	0.4021	0.7264	1.6863	3.5932	6.2784
H - R5P	H	R5P	OM	2	0.0000	0.0000	0.0000	0.0000	0.0000	0.0000
H - S7P	H	S7P	OM	2	0.0000	0.0000	0.0000	0.0000	0.0000	0.0000
H - F16BP	H	F16BP	OM	2	100.0000	29.8168	9.2726	6.0244	4.8862	2.1099
H - 2PG+3PG	H	2PG+3PG	OM	2	0.0000	0.0000	0.0000	0.0000	0.0000	0.0000
H - X5P+Rl5P	H	X5P+Rl5P	OM	2	0.0000	0.0000	0.0000	0.0000	0.0000	0.0000
H - 6PG	H	6PG	OM	2	0.0000	0.0000	0.0000	0.0000	0.0000	0.0000
I - DHAP	I	DHAP	OM	2	0.0000	0.0000	0.0000	0.0000	0.0000	0.0000
I - E4P	I	E4P	OM	2	0.0309	0.1544	0.1312	0.3628	0.2933	0.3705
I - F6P	I	F6P	OM	2	0.5114	0.4613	0.3510	0.4212	0.4212	0.5315
I - G3P	I	G3P	OM	2	-0.2052	0.2530	0.5882	0.8070	0.7455	0.8275
I - G6P	I	G6P	OM	2	0.0000	0.0000	0.0000	0.0000	0.0000	0.0000
I - Glu	I	Glu	OM	2	0.0000	0.0000	0.0000	0.0000	0.0000	0.0000
I - PEP	I	PEP	OM	2	0.0000	0.0000	0.0000	0.0000	0.0000	0.0000
I - Pyr	I	Pyr	OM	2	0.0908	0.1946	0.5059	0.7653	1.0377	2.8019
I - R5P	I	R5P	OM	2	0.8171	1.1942	1.0937	1.3828	1.5211	1.9862
I - S7P	I	S7P	OM	2	100.0000	75.0465	54.4997	51.4051	45.5549	35.7682
I - F16BP	I	F16BP	OM	2	0.0000	0.0000	0.0000	0.0000	0.0000	0.0000
I - 2PG+3PG	I	2PG+3PG	OM	2	0.0000	0.0000	0.0000	0.0000	0.0000	0.0000
I - X5P+Rl5P	I	X5P+Rl5P	OM	2	0.0000	0.0000	0.0000	0.0000	0.0000	0.0000
I - 6PG	I	6PG	OM	2	0.0000	0.0000	0.0000	0.0000	0.0000	0.0000
J - DHAP	J	DHAP	OM	2	0.0000	0.0000	0.0000	0.0000	0.0000	0.0000
J - E4P	J	E4P	OM	2	0.0000	0.0000	0.0000	0.0000	0.0000	0.0000
J - F6P	J	F6P	OM	2	0.0000	0.0000	0.0000	0.0000	0.0000	0.0000
J - G3P	J	G3P	OM	2	-1.2379	1.1831	1.8465	1.9628	1.7439	0.8138
J - G6P	J	G6P	OM	2	0.0000	0.0000	0.0000	0.0000	0.0000	0.0000
J - Glu	J	Glu	OM	2	0.0000	0.0000	0.0000	0.0000	0.0000	0.0000
J - PEP	J	PEP	OM	2	0.0000	0.0000	0.0000	0.0000	0.0000	0.0000
J - Pyr	J	Pyr	OM	2	0.1946	0.4929	1.1934	2.2571	3.8137	10.5331
J - R5P	J	R5P	OM	2	2.0616	0.8422	0.8548	0.6411	0.5783	0.6914
J - S7P	J	S7P	OM	2	0.0000	0.0000	0.0000	0.0000	0.0000	0.0000
J - F16BP	J	F16BP	OM	2	0.0000	0.0000	0.0000	0.0000	0.0000	0.0000
J - 2PG+3PG	J	2PG+3PG	OM	2	0.0000	0.0000	0.0000	0.0000	0.0000	0.0000
J - X5P+Rl5P	J	X5P+Rl5P	OM	2	94.5548	46.9595	25.8048	14.1097	6.6971	1.5103
J - 6PG	J	6PG	OM	2	0.0000	0.0000	0.0000	0.0000	0.0000	0.0000
K - DHAP	K	DHAP	OM	2	0.0000	0.0000	0.0000	0.0000	0.0000	0.0000
K - E4P	K	E4P	OM	2	0.4631	3.0873	4.5769	2.3309	1.1577	0.5480
K - F6P	K	F6P	OM	2	0.0000	0.0000	0.0000	0.0000	0.0000	0.0000
K - G3P	K	G3P	OM	2	1.2379	1.2789	0.6565	0.8754	0.7660	0.7660
K - G6P	K	G6P	OM	2	0.0000	0.0000	0.0000	0.0000	0.0000	0.0000
K - Glu	K	Glu	OM	2	0.0000	0.0000	0.0000	0.0000	0.0000	0.0000
K - PEP	K	PEP	OM	2	0.0000	0.0000	0.0000	0.0000	0.0000	0.0000
K - Pyr	K	Pyr	OM	2	0.0389	1.4788	6.6286	13.9577	20.3399	33.8695
K - R5P	K	R5P	OM	2	15.0471	17.5613	17.4859	15.9522	16.8070	11.9547
K - S7P	K	S7P	OM	2	0.0547	0.0328	0.0547	0.0437	0.0875	0.0547
K - F16BP	K	F16BP	OM	2	0.0000	0.0000	0.0000	0.0000	0.0000	0.0000
K - 2PG+3PG	K	2PG+3PG	OM	2	0.6372	1.1682	0.6372	1.1470	1.0408	1.5506
K - X5P+Rl5P	K	X5P+Rl5P	OM	2	0.3378	0.8347	1.8382	2.5040	3.7858	4.9185
K - 6PG	K	6PG	OM	2	100.0000	74.0886	84.4469	86.6062	78.1098	69.4570
L - DHAP	L	DHAP	OM	2	0.0000	0.0000	0.0000	0.0000	0.0000	0.0000
L - E4P	L	E4P	OM	2	0.0000	0.1158	0.3319	0.4322	0.4322	0.4014
L - F6P	L	F6P	OM	2	100.0000	62.2443	47.2022	37.4950	30.5856	21.9314
L - G3P	L	G3P	OM	2	-0.0205	0.9848	1.2652	1.4909	1.5593	1.8055
L - G6P	L	G6P	OM	2	0.0809	0.1241	0.1456	0.1888	0.2859	0.4531
L - Glu	L	Glu	OM	2	0.1085	0.2662	0.2662	0.4832	0.8283	1.7651
L - PEP	L	PEP	OM	2	0.0000	0.0000	0.0000	0.0000	0.0000	0.0000
L - Pyr	L	Pyr	OM	2	0.0649	0.1816	0.3243	0.8691	1.3491	2.6203
L - R5P	L	R5P	OM	2	0.1886	0.1257	0.1634	0.0880	0.1760	0.2388
L - S7P	L	S7P	OM	2	0.0000	0.0000	0.0000	0.0000	0.0000	0.0000
L - F16BP	L	F16BP	OM	2	0.0000	0.0000	0.0000	0.0000	0.0000	0.0000
L - 2PG+3PG	L	2PG+3PG	OM	2	0.0000	0.0000	0.0000	0.0000	0.0000	0.0000
L - X5P+Rl5P	L	X5P+Rl5P	OM	2	0.0000	0.0000	0.0000	0.0000	0.0000	0.0000
L - 6PG	L	6PG	OM	2	0.0000	0.0000	0.0000	0.0000	0.0000	0.0000
M - DHAP	M	DHAP	OM	2	0.0000	0.0000	0.0000	0.0000	0.0000	0.0000
M - E4P	M	E4P	OM	2	0.0000	0.0000	0.0000	0.0000	0.0000	0.0000
M - F6P	M	F6P	OM	2	0.0000	0.0000	0.0000	0.0000	0.0000	0.0000
M - G3P	M	G3P	OM	2	0.0000	0.0000	0.0000	0.0000	0.0000	0.0000
M - G6P	M	G6P	OM	2	0.0000	0.0000	0.0000	0.0000	0.0000	0.0000
M - Glu	M	Glu	OM	2	100.0000	99.9704	97.9391	100.1972	103.7669	106.9421
M - PEP	M	PEP	OM	2	0.0000	0.0000	0.0000	0.0000	0.0000	0.0000
M - Pyr	M	Pyr	OM	2	0.0519	0.1427	0.0908	0.1167	0.0908	0.2205
M - R5P	M	R5P	OM	2	0.0000	0.0000	0.0000	0.0000	0.0000	0.0000
M - S7P	M	S7P	OM	2	0.0000	0.0000	0.0000	0.0000	0.0000	0.0000
M - F16BP	M	F16BP	OM	2	0.0000	0.0000	0.0000	0.0000	0.0000	0.0000
M - 2PG+3PG	M	2PG+3PG	OM	2	0.0000	0.0000	0.0000	0.0000	0.0000	0.0000
M - X5P+Rl5P	M	X5P+Rl5P	OM	2	0.0000	0.0000	0.0000	0.0000	0.0000	0.0000
M - 6PG	M	6PG	OM	2	0.0000	0.0000	0.0000	0.0000	0.0000	0.0000
N - DHAP	N	DHAP	OM	2	0.5108	0.8862	1.4283	1.5325	1.5325	1.2146
N - E4P	N	E4P	OM	2	0.0000	0.0000	0.0000	0.0000	0.0000	0.0000
N - F6P	N	F6P	OM	2	0.0000	0.0000	0.0000	0.0000	0.0000	0.0000
N - G3P	N	G3P	OM	2	100.0000	62.2487	36.9785	17.6446	6.4560	0.8959
N - G6P	N	G6P	OM	2	0.0000	0.0000	0.0000	0.0000	0.0000	0.0000
N - Glu	N	Glu	OM	2	0.0000	0.0000	0.0000	0.0000	0.0000	0.0000
N - PEP	N	PEP	OM	2	0.0000	0.0000	0.0000	0.0000	0.0000	0.0000
N - Pyr	N	Pyr	OM	2	0.0389	0.1167	0.2335	0.3762	0.9340	1.5437
N - R5P	N	R5P	OM	2	0.0000	0.0000	0.0000	0.0000	0.0000	0.0000
N - S7P	N	S7P	OM	2	1.4434	1.1044	0.8201	0.4046	0.1640	0.0219
N - F16BP	N	F16BP	OM	2	0.0000	0.0000	0.0000	0.0000	0.0000	0.0000
N - 2PG+3PG	N	2PG+3PG	OM	2	0.0000	0.0000	0.0000	0.0000	0.0000	0.0000
N - X5P+Rl5P	N	X5P+Rl5P	OM	2	0.0000	0.0000	0.0000	0.0000	0.0000	0.0000
N - 6PG	N	6PG	OM	2	0.0000	0.0000	0.0000	0.0000	0.0000	0.0000
A - DHAP	A	DHAP	OM	3	0.0000	0.0000	0.0000	0.0000	0.0000	0.0000
A - E4P	A	E4P	OM	3	0.0000	0.0000	0.0000	0.0000	0.0000	0.0000
A - F6P	A	F6P	OM	3	0.0000	0.0000	0.0000	0.0000	0.0000	0.0000
A - G3P	A	G3P	OM	3	0.0000	0.0000	0.0000	0.0000	0.0000	0.0000
A - G6P	A	G6P	OM	3	0.0000	0.0000	0.0000	0.0000	0.0000	0.0000
A - Glu	A	Glu	OM	3	0.0000	0.0000	0.0000	0.0000	0.0000	0.0000
A - PEP	A	PEP	OM	3	0.0000	0.0000	0.0000	0.0000	0.0000	0.0000
A - Pyr	A	Pyr	OM	3	100.0000	98.7824	93.1049	86.9036	88.2061	87.2434
A - R5P	A	R5P	OM	3	0.0000	0.0000	0.0000	0.0000	0.0000	0.0000
A - S7P	A	S7P	OM	3	0.0000	0.0000	0.0000	0.0000	0.0000	0.0000
A - F16BP	A	F16BP	OM	3	0.0000	0.0000	0.0000	0.0000	0.0000	0.0000
A - 2PG+3PG	A	2PG+3PG	OM	3	0.0000	0.0000	0.0000	0.0000	0.0000	0.0000
A - X5P+Rl5P	A	X5P+Rl5P	OM	3	0.0000	0.0000	0.0000	0.0000	0.0000	0.0000
A - 6PG	A	6PG	OM	3	0.0000	0.0000	0.0000	0.0000	0.0000	0.0000
B - DHAP	B	DHAP	OM	3	0.0000	0.0000	0.0000	0.0000	0.0000	0.0000
B - E4P	B	E4P	OM	3	0.0000	0.0000	0.0000	0.0000	0.0000	0.0000
B - F6P	B	F6P	OM	3	0.0000	0.0000	0.0000	0.0000	0.0000	0.0000
B - G3P	B	G3P	OM	3	0.0000	0.0000	0.0000	0.0000	0.0000	0.0000
B - G6P	B	G6P	OM	3	0.0000	0.0000	0.0000	0.0000	0.0000	0.0000
B - Glu	B	Glu	OM	3	0.0000	0.0000	0.0000	0.0000	0.0000	0.0000
B - PEP	B	PEP	OM	3	0.0000	0.0000	0.0000	0.0000	0.0000	0.0000
B - Pyr	B	Pyr	OM	3	0.1557	0.4814	0.2832	0.3823	0.5097	0.4531
B - R5P	B	R5P	OM	3	0.0000	0.0000	0.0000	0.0000	0.0000	0.0000
B - S7P	B	S7P	OM	3	0.0000	0.0000	0.0000	0.0000	0.0000	0.0000
B - F16BP	B	F16BP	OM	3	0.0000	0.0000	0.0000	0.0000	0.0000	0.0000
B - 2PG+3PG	B	2PG+3PG	OM	3	100.0000	53.8125	28.3125	19.7500	22.2500	19.8750
B - X5P+Rl5P	B	X5P+Rl5P	OM	3	0.0000	0.0000	0.0000	0.0000	0.0000	0.0000
B - 6PG	B	6PG	OM	3	0.0000	0.0000	0.0000	0.0000	0.0000	0.0000
C - DHAP	C	DHAP	OM	3	0.0000	0.0000	0.0000	0.0000	0.0000	0.0000
C - E4P	C	E4P	OM	3	0.0000	0.0000	0.0000	0.0000	0.0000	0.0000
C - F6P	C	F6P	OM	3	0.0000	0.0000	0.0000	0.0000	0.0000	0.0000
C - G3P	C	G3P	OM	3	0.1535	0.4187	1.9819	1.8702	1.1445	0.6839
C - G6P	C	G6P	OM	3	0.0000	0.0000	0.0000	0.0000	0.0000	0.0000
C - Glu	C	Glu	OM	3	0.0000	0.0000	0.0000	0.0000	0.0000	0.0000
C - PEP	C	PEP	OM	3	0.0000	0.0000	0.0000	0.0000	0.0000	0.0000
C - Pyr	C	Pyr	OM	3	0.2124	1.0336	3.1856	7.1641	15.7582	27.9343
C - R5P	C	R5P	OM	3	3.3273	3.9888	3.3273	3.3674	3.6881	3.0467
C - S7P	C	S7P	OM	3	0.0000	0.0000	0.0000	0.0000	0.0000	0.0000
C - F16BP	C	F16BP	OM	3	0.0000	0.0000	0.0000	0.0000	0.0000	0.0000
C - 2PG+3PG	C	2PG+3PG	OM	3	0.0000	0.0000	0.0000	0.0000	0.0000	0.0000
C - X5P+Rl5P	C	X5P+Rl5P	OM	3	100.0000	81.1480	42.6431	18.6443	6.6746	1.0531
C - 6PG	C	6PG	OM	3	0.0000	0.0000	0.0000	0.0000	0.0000	0.0000
D - DHAP	D	DHAP	OM	3	0.0000	0.0000	0.0000	0.0000	0.0000	0.0000
D - E4P	D	E4P	OM	3	0.0000	0.0000	0.0000	0.0000	0.0000	0.0000
D - F6P	D	F6P	OM	3	0.0000	0.0000	0.0000	0.0000	0.0000	0.0000
D - G3P	D	G3P	OM	3	-0.1954	-1.1724	1.8981	2.8890	2.4843	3.7264
D - G6P	D	G6P	OM	3	0.0000	0.0000	0.0000	0.0000	0.0000	0.0000
D - Glu	D	Glu	OM	3	0.0000	0.0000	0.0000	0.0000	0.0000	0.0000
D - PEP	D	PEP	OM	3	0.0000	0.0000	0.0000	0.0000	0.0000	0.0000
D - Pyr	D	Pyr	OM	3	0.0849	0.6371	0.4672	1.0902	1.9538	10.9727
D - R5P	D	R5P	OM	3	100.0000	89.9379	71.1565	63.1389	55.8429	36.5003
D - S7P	D	S7P	OM	3	0.0000	0.0000	0.0000	0.0000	0.0000	0.0000
D - F16BP	D	F16BP	OM	3	0.0000	0.0000	0.0000	0.0000	0.0000	0.0000
D - 2PG+3PG	D	2PG+3PG	OM	3	0.0000	0.0000	0.0000	0.0000	0.0000	0.0000
D - X5P+Rl5P	D	X5P+Rl5P	OM	3	2.5512	2.3435	1.8837	1.6019	1.9282	2.1507
D - 6PG	D	6PG	OM	3	0.0000	0.0000	0.0000	0.0000	0.0000	0.0000
E - DHAP	E	DHAP	OM	3	0.0000	0.0000	0.0000	0.0000	0.0000	0.0000
E - E4P	E	E4P	OM	3	0.0000	0.0000	0.0000	0.0000	0.0000	0.0000
E - F6P	E	F6P	OM	3	0.0000	0.0000	0.0000	0.0000	0.0000	0.0000
E - G3P	E	G3P	OM	3	0.0000	0.0000	0.0000	0.0000	0.0000	0.0000
E - G6P	E	G6P	OM	3	0.0000	0.0000	0.0000	0.0000	0.0000	0.0000
E - Glu	E	Glu	OM	3	0.0000	0.0000	0.0000	0.0000	0.0000	0.0000
E - PEP	E	PEP	OM	3	100.0000	88.9434	72.9254	57.8015	28.4479	12.6344
E - Pyr	E	Pyr	OM	3	0.9344	8.0419	18.7739	36.4434	58.1339	73.7788
E - R5P	E	R5P	OM	3	0.0000	0.0000	0.0000	0.0000	0.0000	0.0000
E - S7P	E	S7P	OM	3	0.0000	0.0000	0.0000	0.0000	0.0000	0.0000
E - F16BP	E	F16BP	OM	3	0.0000	0.0000	0.0000	0.0000	0.0000	0.0000
E - 2PG+3PG	E	2PG+3PG	OM	3	0.0000	0.0000	0.0000	0.0000	0.0000	0.0000
E - X5P+Rl5P	E	X5P+Rl5P	OM	3	0.0000	0.0000	0.0000	0.0000	0.0000	0.0000
E - 6PG	E	6PG	OM	3	0.0000	0.0000	0.0000	0.0000	0.0000	0.0000
F - DHAP	F	DHAP	OM	3	100.0000	69.8953	36.9692	18.5670	7.9794	0.0485
F - E4P	F	E4P	OM	3	0.0000	0.0000	0.0000	0.0000	0.0000	0.0000
F - F6P	F	F6P	OM	3	0.0000	0.0000	0.0000	0.0000	0.0000	0.0000
F - G3P	F	G3P	OM	3	0.0000	0.0000	0.0000	0.0000	0.0000	0.0000
F - G6P	F	G6P	OM	3	0.0000	0.0000	0.0000	0.0000	0.0000	0.0000
F - Glu	F	Glu	OM	3	0.0000	0.0000	0.0000	0.0000	0.0000	0.0000
F - PEP	F	PEP	OM	3	0.0000	0.0000	0.0000	0.0000	0.0000	0.0000
F - Pyr	F	Pyr	OM	3	0.1133	0.3964	1.3026	3.1856	9.5427	29.2652
F - R5P	F	R5P	OM	3	0.0000	0.0000	0.0000	0.0000	0.0000	0.0000
F - S7P	F	S7P	OM	3	0.0000	0.0000	0.0000	0.0000	0.0000	0.0000
F - F16BP	F	F16BP	OM	3	0.0000	0.0000	0.0000	0.0000	0.0000	0.0000
F - 2PG+3PG	F	2PG+3PG	OM	3	0.0000	0.0000	0.0000	0.0000	0.0000	0.0000
F - X5P+Rl5P	F	X5P+Rl5P	OM	3	0.0000	0.0000	0.0000	0.0000	0.0000	0.0000
F - 6PG	F	6PG	OM	3	0.0000	0.0000	0.0000	0.0000	0.0000	0.0000
G - DHAP	G	DHAP	OM	3	0.0000	0.0000	0.0000	0.0000	0.0000	0.0000
G - E4P	G	E4P	OM	3	0.0000	0.0000	0.0000	0.0000	0.0000	0.0000
G - F6P	G	F6P	OM	3	0.0000	0.0000	0.0000	0.0000	0.0000	0.0000
G - G3P	G	G3P	OM	3	-0.1675	0.4606	0.8514	-0.0698	0.1675	1.0886
G - G6P	G	G6P	OM	3	100.0000	91.4321	81.7903	81.7903	81.0769	73.0920
G - Glu	G	Glu	OM	3	0.1024	0.1117	0.2513	0.4188	0.5491	1.2378
G - PEP	G	PEP	OM	3	0.0000	0.0000	0.0000	0.0000	0.0000	0.0000
G - Pyr	G	Pyr	OM	3	0.0425	0.0991	0.2548	0.3256	0.4247	1.6282
G - R5P	G	R5P	OM	3	0.0000	0.0000	0.0000	0.0000	0.0000	0.0000
G - S7P	G	S7P	OM	3	0.0000	0.0000	0.0000	0.0000	0.0000	0.0000
G - F16BP	G	F16BP	OM	3	0.0000	0.0000	0.0000	0.0000	0.0000	0.0000
G - 2PG+3PG	G	2PG+3PG	OM	3	0.0000	0.0000	0.0000	0.0000	0.0000	0.0000
G - X5P+Rl5P	G	X5P+Rl5P	OM	3	0.0000	0.0000	0.0000	0.0000	0.0000	0.0000
G - 6PG	G	6PG	OM	3	0.0000	0.0000	0.0000	0.0000	0.0000	0.0000
H - DHAP	H	DHAP	OM	3	0.0000	0.0000	0.0000	0.0000	0.0000	0.0000
H - E4P	H	E4P	OM	3	0.0274	0.2465	0.7121	1.3831	1.9993	0.3697
H - F6P	H	F6P	OM	3	0.0000	0.0000	0.0000	0.0000	0.0000	0.0000
H - G3P	H	G3P	OM	3	0.0000	0.0000	0.0000	0.0000	0.0000	0.0000
H - G6P	H	G6P	OM	3	0.0000	0.0000	0.0000	0.0000	0.0000	0.0000
H - Glu	H	Glu	OM	3	0.2047	0.3816	0.2420	0.1861	0.2885	0.2141
H - PEP	H	PEP	OM	3	0.0000	0.0000	0.0000	0.0000	0.0000	0.0000
H - Pyr	H	Pyr	OM	3	0.1274	0.5380	0.9486	1.7981	3.8227	8.7073
H - R5P	H	R5P	OM	3	0.0000	0.0000	0.0000	0.0000	0.0000	0.0000
H - S7P	H	S7P	OM	3	0.0000	0.0000	0.0000	0.0000	0.0000	0.0000
H - F16BP	H	F16BP	OM	3	100.0000	35.5172	16.8966	16.2069	14.8276	9.6552
H - 2PG+3PG	H	2PG+3PG	OM	3	0.0000	0.0000	0.0000	0.0000	0.0000	0.0000
H - X5P+Rl5P	H	X5P+Rl5P	OM	3	0.0000	0.0000	0.0000	0.0000	0.0000	0.0000
H - 6PG	H	6PG	OM	3	0.0000	0.0000	0.0000	0.0000	0.0000	0.0000
I - DHAP	I	DHAP	OM	3	0.0000	0.0000	0.0000	0.0000	0.0000	0.0000
I - E4P	I	E4P	OM	3	0.0822	0.0822	0.1232	0.2876	0.2465	0.2191
I - F6P	I	F6P	OM	3	0.0000	0.0000	0.0000	0.0000	0.0000	0.0000
I - G3P	I	G3P	OM	3	-0.2373	0.8653	0.9211	0.8932	1.0188	0.8234
I - G6P	I	G6P	OM	3	0.0000	0.0000	0.0000	0.0000	0.0000	0.0000
I - Glu	I	Glu	OM	3	0.0000	0.0000	0.0000	0.0000	0.0000	0.0000
I - PEP	I	PEP	OM	3	0.0000	0.0000	0.0000	0.0000	0.0000	0.0000
I - Pyr	I	Pyr	OM	3	0.1133	0.2548	0.3964	0.7504	1.3450	2.5768
I - R5P	I	R5P	OM	3	0.9020	0.8619	1.1626	1.6236	1.7037	1.9242
I - S7P	I	S7P	OM	3	100.0000	77.0857	61.0571	59.3429	56.1429	43.6286
I - F16BP	I	F16BP	OM	3	0.0000	0.0000	0.0000	0.0000	0.0000	0.0000
I - 2PG+3PG	I	2PG+3PG	OM	3	0.0000	0.0000	0.0000	0.0000	0.0000	0.0000
I - X5P+Rl5P	I	X5P+Rl5P	OM	3	0.0000	0.0000	0.0000	0.0000	0.0000	0.0000
I - 6PG	I	6PG	OM	3	0.0000	0.0000	0.0000	0.0000	0.0000	0.0000
J - DHAP	J	DHAP	OM	3	0.0000	0.0000	0.0000	0.0000	0.0000	0.0000
J - E4P	J	E4P	OM	3	0.0000	0.0000	0.0000	0.0000	0.0000	0.0000
J - F6P	J	F6P	OM	3	0.0000	0.0000	0.0000	0.0000	0.0000	0.0000
J - G3P	J	G3P	OM	3	-0.5583	1.6329	2.4703	2.3587	2.1912	0.8095
J - G6P	J	G6P	OM	3	0.0000	0.0000	0.0000	0.0000	0.0000	0.0000
J - Glu	J	Glu	OM	3	0.0000	0.0000	0.0000	0.0000	0.0000	0.0000
J - PEP	J	PEP	OM	3	0.0000	0.0000	0.0000	0.0000	0.0000	0.0000
J - Pyr	J	Pyr	OM	3	0.1982	0.9911	1.4866	3.3838	5.5784	13.8043
J - R5P	J	R5P	OM	3	2.0445	1.1626	1.5033	1.4632	1.5033	1.1024
J - S7P	J	S7P	OM	3	0.0000	0.0000	0.0000	0.0000	0.0000	0.0000
J - F16BP	J	F16BP	OM	3	0.0000	0.0000	0.0000	0.0000	0.0000	0.0000
J - 2PG+3PG	J	2PG+3PG	OM	3	0.0000	0.0000	0.0000	0.0000	0.0000	0.0000
J - X5P+Rl5P	J	X5P+Rl5P	OM	3	84.0700	44.8680	28.0036	14.4764	7.4459	1.3794
J - 6PG	J	6PG	OM	3	0.0000	0.0000	0.0000	0.0000	0.0000	0.0000
K - DHAP	K	DHAP	OM	3	0.0000	0.0000	0.0000	0.0000	0.0000	0.0000
K - E4P	K	E4P	OM	3	0.2054	3.1222	4.0260	2.1499	1.2461	0.0000
K - F6P	K	F6P	OM	3	0.0000	0.0000	0.0000	0.0000	0.0000	0.0000
K - G3P	K	G3P	OM	3	1.6609	1.5213	0.9630	0.6141	0.5722	0.0000
K - G6P	K	G6P	OM	3	0.0000	0.0000	0.0000	0.0000	0.0000	0.0000
K - Glu	K	Glu	OM	3	0.0000	0.0000	0.0000	0.0000	0.0000	0.0000
K - PEP	K	PEP	OM	3	0.0000	0.0000	0.0000	0.0000	0.0000	0.0000
K - Pyr	K	Pyr	OM	3	0.0849	1.7132	7.5039	13.6486	21.8604	0.0000
K - R5P	K	R5P	OM	3	10.5432	11.6857	12.6077	14.9729	15.7747	0.0000
K - S7P	K	S7P	OM	3	0.0000	0.0857	0.0857	0.1714	0.1429	0.0000
K - F16BP	K	F16BP	OM	3	0.0000	0.0000	0.0000	0.0000	0.0000	0.0000
K - 2PG+3PG	K	2PG+3PG	OM	3	1.0000	2.3125	1.9375	1.7500	2.6875	0.0000
K - X5P+Rl5P	K	X5P+Rl5P	OM	3	0.1335	0.4153	1.1273	2.0320	3.7674	0.0000
K - 6PG	K	6PG	OM	3	100.0000	139.0401	184.0673	185.0569	192.8748	0.0000
L - DHAP	L	DHAP	OM	3	0.0000	0.0000	0.0000	0.0000	0.0000	0.0000
L - E4P	L	E4P	OM	3	0.0000	0.1369	0.2602	0.4245	0.4656	0.0000
L - F6P	L	F6P	OM	3	100.0000	64.5271	54.9785	47.4257	41.8235	0.0000
L - G3P	L	G3P	OM	3	0.0000	1.2980	1.7027	1.5771	2.0377	0.0000
L - G6P	L	G6P	OM	3	0.4219	0.1151	0.1611	0.2301	0.3759	0.0000
L - Glu	L	Glu	OM	3	0.1210	0.4095	0.2327	0.3909	0.5677	0.0000
L - PEP	L	PEP	OM	3	0.0000	0.0000	0.0000	0.0000	0.0000	0.0000
L - Pyr	L	Pyr	OM	3	0.0991	0.2973	0.3398	0.6938	1.3592	0.0000
L - R5P	L	R5P	OM	3	0.0000	0.0000	0.0000	0.0000	0.0000	0.0000
L - S7P	L	S7P	OM	3	0.0000	0.0000	0.0000	0.0000	0.0000	0.0000
L - F16BP	L	F16BP	OM	3	0.0000	0.0000	0.0000	0.0000	0.0000	0.0000
L - 2PG+3PG	L	2PG+3PG	OM	3	0.0000	0.0000	0.0000	0.0000	0.0000	0.0000
L - X5P+Rl5P	L	X5P+Rl5P	OM	3	0.0000	0.0000	0.0000	0.0000	0.0000	0.0000
L - 6PG	L	6PG	OM	3	0.0000	0.0000	0.0000	0.0000	0.0000	0.0000
M - DHAP	M	DHAP	OM	3	0.0000	0.0000	0.0000	0.0000	0.0000	0.0000
M - E4P	M	E4P	OM	3	0.0000	0.0000	0.0000	0.0000	0.0000	0.0000
M - F6P	M	F6P	OM	3	0.0000	0.0000	0.0000	0.0000	0.0000	0.0000
M - G3P	M	G3P	OM	3	0.0000	0.0000	0.0000	0.0000	0.0000	0.0000
M - G6P	M	G6P	OM	3	0.0000	0.0000	0.0000	0.0000	0.0000	0.0000
M - Glu	M	Glu	OM	3	100.0000	95.0302	95.3839	98.5761	100.7445	0.0000
M - PEP	M	PEP	OM	3	0.0000	0.0000	0.0000	0.0000	0.0000	0.0000
M - Pyr	M	Pyr	OM	3	0.0849	0.6654	0.1133	0.0991	0.1699	0.0000
M - R5P	M	R5P	OM	3	0.0000	0.0000	0.0000	0.0000	0.0000	0.0000
M - S7P	M	S7P	OM	3	0.0000	0.0000	0.0000	0.0000	0.0000	0.0000
M - F16BP	M	F16BP	OM	3	0.0000	0.0000	0.0000	0.0000	0.0000	0.0000
M - 2PG+3PG	M	2PG+3PG	OM	3	0.0000	0.0000	0.0000	0.0000	0.0000	0.0000
M - X5P+Rl5P	M	X5P+Rl5P	OM	3	0.0000	0.0000	0.0000	0.0000	0.0000	0.0000
M - 6PG	M	6PG	OM	3	0.0000	0.0000	0.0000	0.0000	0.0000	0.0000
N - DHAP	N	DHAP	OM	3	0.5236	0.7659	1.2798	1.4252	1.5416	0.0000
N - E4P	N	E4P	OM	3	0.0000	0.0000	0.0000	0.0000	0.0000	0.0000
N - F6P	N	F6P	OM	3	0.0000	0.0000	0.0000	0.0000	0.0000	0.0000
N - G3P	N	G3P	OM	3	100.0000	66.8388	37.5994	16.5108	5.1082	0.0000
N - G6P	N	G6P	OM	3	0.0000	0.0000	0.0000	0.0000	0.0000	0.0000
N - Glu	N	Glu	OM	3	0.0000	0.0000	0.0000	0.0000	0.0000	0.0000
N - PEP	N	PEP	OM	3	0.0000	0.0000	0.0000	0.0000	0.0000	0.0000
N - Pyr	N	Pyr	OM	3	0.0708	0.2973	0.1982	0.4672	1.5291	0.0000
N - R5P	N	R5P	OM	3	0.0000	0.0000	0.0000	0.0000	0.0000	0.0000
N - S7P	N	S7P	OM	3	0.0000	0.0000	0.0000	0.0000	0.0000	0.0000
N - F16BP	N	F16BP	OM	3	0.0000	0.0000	0.0000	0.0000	0.0000	0.0000
N - 2PG+3PG	N	2PG+3PG	OM	3	0.0000	0.0000	0.0000	0.0000	0.0000	0.0000
N - X5P+Rl5P	N	X5P+Rl5P	OM	3	0.0000	0.0000	0.0000	0.0000	0.0000	0.0000
N - 6PG	N	6PG	OM	3	0.0000	0.0000	0.0000	0.0000	0.0000	0.0000
