# Supplementary material for: Non‐enzymatic glycolysis and pentose phosphate pathway‐like reactions in a plausible Archean ocean
Source: Mol Syst Biol. 2014 Apr 25;10(4):725. doi: 10.1002/msb.20145228 (PMC4023395; doi:10.1002/msb.20145228)
Supplement: Supplementary file 6 — Supplementary Table S6 [file MSB-10-4-725-s10.xlsx]

## Sheet: Tabelle1
Supplementary Table S6: Metabolite standards
Name	Abbr.	Sigma Order #	Purity
Ribose 5-phosphate	R5P	R7750	≥98%
3-Phosphoglyceric acid	3PG	P8877	≥93%
6-Phosphogluconic acid	6PG	P6888	≥95%
Dihydroxyacetone phosphate	DHAP	D7137	≥93%, ~0.2 mol % D-glyceraldehyde 3-phosphate
Fructose 1,6-bisphosphate	F16BP	F6803	≥98%
Fructose 6-phosphate	F6P	F3627	≥98%, <0.05 mol % fructose 1,6-diphosphate, <1.5 mol % glucose 6-phosphate
Glucose	Glu	16325	meets analytical specification of Ph. Eur., BP
Glucose 6-phosphate	G6P	G7879	≥98%
Glyceraldehyde 3-phosphate	G3P	G5376	n.a.
Phosphoenolpyruvate	PEP	P7127	≥97%
Pyruvate	Pyr	P2256	≥99%
Ribulose 5-phosphate	Ru5P	83899	≥96%, ≤1% methanol, ≤2% ethanol
Sedoheptulose 7-phosphate	S7P	78832	≥95%
Xylulose 5-phosphate	X5P	X0754	≥90%
